# Supplementary material for: Transcriptome Analysis of Spartina pectinata in Response to Freezing Stress
Source: PLoS One. 2016 Mar 31;11(3):e0152294. doi: 10.1371/journal.pone.0152294 (PMC4816275; doi:10.1371/journal.pone.0152294)
Supplement: S1 Table — (XLSX) [file pone.0152294.s006.xlsx]

## Sheet: Sheet1
Category	Unigene ID	Annotation	Forward primer	Reverse primer
TF	c50577_g3_i1	bZIP	CCGCGACGACTGCTACTAC	ACCTCGTCGACCGTCTTCT
	c54917_g3_i2	WRKY74	AATTGACAAACTCCAACCTAACAAG	CAAAGCTTAGGGTATCTGAAACTGA
	c50857_g1_i2	GATA	TGTTGATCATAAAAGGGAACAAGAT	TCCTCAGTCATGTCTACCATCTACA
	c54594_g1_i6	MYB	AAAACACTTTATTCAGACCGACAAG	TAGTTACAGTGTTGTGGCTTGGTAA
	c50942_g5_i5	ARF10	ATGAAGGCGATCGATTCAATTTAC	TCTCCTTCAGGTACGAATTGAACAC
	c49095_g1_i2	bHLH	GGATACTTTGGGGATCAAGACTACT	CACATCTAACGAGTACGATTCACAC
non-TF	c57374_g2_i12	Phosphatidate cytidylyltransferase	TTGGTACTTGTATGCCTTTTTCTTC	ACTTTTAAAAATTTGTCGCTTGTTG
	c27630_g3_i1	Hydrolases	TATCGGTCTCCATTTGTATACTTGC	TTTTTCTTTATCGTCTTTCTTTCCA
	c56318_g1_i6	Expressed	CTGACATGTTCTCCTGGTAAAAGTT	TACCATACTGTTCCCTATTGATCGT
	c56664_g1_i2	Zinc-binding peroxisomal integral membrane protein	TAGTATACCAAAAGACGAGGTGGAG	ATCTCTATCGCACTTTGATAATTCG
	c57957_g1_i4	mRNA splicing factor	GTTGCTGGAACCAAAGTAATATCAA	ACGACATCTTAGCTAAATCATCCTG
Control		Actin	GAAGGCTATACACTTCCTCATGCTA	AGCTTCTCCTTTATGTCTCTGACAA
