# Supplementary material for: Transcriptome Analysis of Spartina pectinata in Response to Freezing Stress
Source: PLoS One. 2016 Mar 31;11(3):e0152294. doi: 10.1371/journal.pone.0152294 (PMC4816275; doi:10.1371/journal.pone.0152294)
Supplement: S2 Table — (XLSX) [file pone.0152294.s007.xlsx]

## Sheet: Sheet1
Contig ID	Plant Protein RefSeq ID	Annotation
c10022_g2_i1	gi|514717831|ref|XP_004953839.1|	cysteine-richrepeatsecretoryprotein60-like[Setariaitalica]
c10029_g1_i1	gi|565350617|ref|XP_006342263.1|	uncharacterizedproteinLOC102587667[Solanumtuberosum]
c10038_g1_i1	gi|514734328|ref|XP_004957885.1|	putativediseaseresistanceproteinRGA3[Setariaitalica]
c10040_g1_i1	gi|721630311|ref|XP_010230205.1|	uncharacterizedproteinLOC104582388[Brachypodiumdistachyon]
c10089_g1_i1	gi|670417787|ref|XP_008649686.1|	uncharacterizedproteinLOC103630410isoformX2[Zeamays]
c10096_g1_i1	gi|955722221|ref|XP_004976158.2|	LOWQUALITYPROTEIN:probableleucine-richrepeatreceptor-likeproteinkinaseAt5g63930[Setariaitalica]
c10142_g1_i1	gi|514807681|ref|XP_004978693.1|	probablepurpleacidphosphatase20[Setariaitalica]
c10171_g1_i1	gi|828308966|ref|XP_012570772.1|	homeoticproteinknotted-1isoformX3[Cicerarietinum]
c10203_g1_i1	gi|573963803|ref|XP_006664028.1|	putativepumiliohomolog10-like[Oryzabrachyantha]
c1027_g1_i1	gi|670419682|ref|XP_008650633.1|	uncharacterizedproteinLOC103631517[Zeamays]
c10317_g1_i1	gi|568849149|ref|XP_006478329.1|	dynamin-2B-likeisoformX3[Citrussinensis]
c10322_g2_i1	gi|502156721|ref|XP_004510614.1|	probablyinactivereceptor-likeproteinkinaseAt2g46850[Cicerarietinum]
c10342_g1_i1	gi|723657247|ref|XP_010319414.1|	phragmoplastorientingkinesin-1isoformX2[Solanumlycopersicum]
c10346_g1_i1	gi|568884531|ref|XP_006494933.1|	uncharacterizedproteinLOC102622546[Citrussinensis]
c1039_g1_i1	gi|514716108|ref|XP_004953414.1|	uncharacterizedproteinLOC101778835[Setariaitalica]
c10431_g1_i1	gi|670402048|ref|XP_008680891.1|	probablyinactiveleucine-richrepeatreceptor-likeproteinkinaseAt1g50610[Zeamays]
c10439_g1_i1	gi|960466146|ref|XP_010232635.2|	beta-galactosidase3[Brachypodiumdistachyon]
c10481_g1_i1	gi|743912397|ref|XP_011000077.1|	LRRreceptor-likeserine/threonine-proteinkinaseRPK2[Populuseuphratica]
c10482_g1_i1	gi|357137014|ref|XP_003570097.1|	dehydration-responsiveelement-bindingprotein1G[Brachypodiumdistachyon]
c1048_g1_i1	gi|514781658|ref|XP_004969897.1|	uncharacterizedproteinLOC101784603[Setariaitalica]
c10507_g2_i1	gi|721620942|ref|XP_010228468.1|	uncharacterizedproteinLOC100821436isoformX2[Brachypodiumdistachyon]
c10568_g1_i1	gi|514818891|ref|XP_004984146.1|	uncharacterizedproteinLOC101772022[Setariaitalica]
c10575_g1_i1	gi|357131656|ref|XP_003567452.1|	rhomboid-likeprotein14,mitochondrial[Brachypodiumdistachyon]
c10575_g1_i1	gi|514825040|ref|XP_004987177.1|	UDP-glycosyltransferase92A1-like[Setariaitalica]
c10575_g2_i1	gi|514825040|ref|XP_004987177.1|	UDP-glycosyltransferase92A1-like[Setariaitalica]
c10581_g1_i1	gi|960491803|ref|XP_014751125.1|	proteinACCELERATEDCELLDEATH6-like[Brachypodiumdistachyon]
c10583_g1_i1	gi|955717718|ref|XP_014660510.1|	transposonTy3-GGag-Polpolyprotein[Setariaitalica]
c10605_g1_i1	gi|657951032|ref|XP_008350856.1|	LOWQUALITYPROTEIN:multipleC2andtransmembranedomain-containingprotein2[Malusdomestica]
c10606_g1_i1	gi|514798570|ref|XP_004974224.1|	dnaJhomologsubfamilyCmember28-like[Setariaitalica]
c10614_g1_i1	gi|697185723|ref|XP_009601900.1|	U-boxdomain-containingprotein35-likeisoformX1[Nicotianatomentosiformis]
c10635_g1_i1	gi|670382707|ref|XP_008672124.1|	uncharacterizedproteinLOC100193153isoformX3[Zeamays]
c10636_g1_i1	gi|670413719|ref|XP_008648063.1|	hypotheticalproteinisoformX1[Zeamays]
c10646_g1_i1	gi|836011465|ref|XP_012703474.1|	putativereceptor-likeproteinkinaseAt3g47110[Setariaitalica]
c10663_g1_i1	gi|514745887|ref|XP_004960991.1|	vacuolar-processingenzyme-like[Setariaitalica]
c10667_g1_i1	gi|743888880|ref|XP_010910720.1|	U-boxdomain-containingprotein44-like[Elaeisguineensis]
c10677_g1_i1	gi|357146264|ref|XP_003573930.1|	putativecalcium-transportingATPase13,plasmamembrane-type[Brachypodiumdistachyon]
c10679_g2_i1	gi|514823420|ref|XP_004986370.1|	B3domain-containingproteinOs03g0619600-like[Setariaitalica]
c10697_g2_i1	gi|573918048|ref|XP_006646666.1|	uncharacterizedproteinLOC102703928[Oryzabrachyantha]
c10707_g1_i1	gi|731372303|ref|XP_010650046.1|	nucleolarprotein14[Vitisvinifera]
c10707_g2_i1	gi|670432047|ref|XP_008656597.1|	uncharacterizedproteinLOC103636008isoformX1[Zeamays]
c10719_g1_i1	gi|698575453|ref|XP_009775943.1|	poly(U)-specificendoribonuclease-B[Nicotianasylvestris]
c10738_g1_i1	gi|514816023|ref|XP_004982759.1|	probableinactivereceptorkinaseAt3g02880isoformX1[Setariaitalica]
c10758_g1_i1	gi|723729262|ref|XP_010326231.1|	uncharacterizedproteinLOC101257999[Solanumlycopersicum]
c1076_g1_i1	gi|670424134|ref|XP_008652801.1|	putativeribonucleaseHproteinAt1g65750[Zeamays]
c10785_g1_i1	gi|836021435|ref|XP_012704437.1|	putativediseaseresistanceproteinRGA3[Setariaitalica]
c10795_g2_i1	gi|955725576|ref|XP_014660071.1|	pentatricopeptiderepeat-containingproteinAt1g08610[Setariaitalica]
c10812_g1_i2	gi|960455027|ref|XP_010230135.2|	uncharacterizedproteinLOC100823948[Brachypodiumdistachyon]
c10812_g1_i2	gi|514824508|ref|XP_004986912.1|	uncharacterizedproteinLOC101771763[Setariaitalica]
c10822_g1_i1	gi|951072680|ref|XP_014491815.1|	uncharacterizedproteinLOC106754318[Vignaradiatavar.radiata]
c10842_g1_i2	gi|923867289|ref|XP_013708469.1|	proline-richextensin-likeproteinEPR1[Brassicanapus]
c10852_g1_i1	gi|670378666|ref|XP_008670259.1|	uncharacterizedproteinLOC103647507[Zeamays]
c10860_g1_i1	gi|514763841|ref|XP_004965372.1|	G-typelectinS-receptor-likeserine/threonine-proteinkinaseSD2-5[Setariaitalica]
c10865_g2_i1	gi|670392022|ref|XP_008676375.1|	uncharacterizedproteinLOC103652604[Zeamays]
c10868_g2_i1	gi|695033832|ref|XP_009404400.1|	uncharacterizedproteinLOC103987737[Musaacuminatasubsp.malaccensis]
c10868_g2_i1	gi|670390374|ref|XP_008675514.1|	caldesmon[Zeamays]
c10869_g1_i2	gi|721628612|ref|XP_010229804.1|	uncharacterizedproteinLOC104582150[Brachypodiumdistachyon]
c10875_g1_i1	gi|357136929|ref|XP_003570055.1|	uncharacterizedproteinLOC100832334[Brachypodiumdistachyon]
c10875_g2_i1	gi|670409685|ref|XP_008646044.1|	uncharacterizedproteinLOC103627530[Zeamays]
c10891_g1_i2	gi|670400936|ref|XP_008680307.1|	uncharacterizedproteinLOC103655306[Zeamays]
c10901_g1_i1	gi|514767528|ref|XP_004966266.1|	uncharacterizedproteinLOC101754332[Setariaitalica]
c10903_g1_i1	gi|514803397|ref|XP_004976586.1|	RING-H2fingerproteinATL63-like[Setariaitalica]
c10931_g2_i1	gi|960476270|ref|XP_014756066.1|	proteinFAR-REDIMPAIREDRESPONSE1-like[Brachypodiumdistachyon]
c1093_g1_i1	gi|670388439|ref|XP_008674703.1|	chromatinassemblyfactor1subunitFSM-like[Zeamays]
c10975_g1_i1	gi|836013390|ref|XP_012703679.1|	serpin-Z2A-like[Setariaitalica]
c10996_g1_i1	gi|670410245|ref|XP_008646275.1|	putativeribonucleaseHproteinAt1g65750[Zeamays]
c10_g1_i1	gi|514724067|ref|XP_004955400.1|	ABCtransporterFfamilymember4-like[Setariaitalica]
c11002_g1_i1	gi|657945980|ref|XP_008382357.1|	maltoseexcessprotein1-like,chloroplasticisoformX2[Malusdomestica]
c1100_g1_i2	gi|514757039|ref|XP_004963682.1|	uncharacterizedproteinLOC101781465[Setariaitalica]
c11022_g2_i1	gi|670444993|ref|XP_008662820.1|	uncharacterizedproteinLOC103641234isoformX2[Zeamays]
c11027_g1_i1	gi|923859097|ref|XP_013706001.1|	arabinogalactanpeptide13[Brassicanapus]
c11030_g1_i1	gi|514821563|ref|XP_004985459.1|	UDP-glucuronate:xylanalpha-glucuronosyltransferase2isoformX2[Setariaitalica]
c11031_g1_i1	gi|835912896|ref|XP_004951906.2|	uncharacterizedproteinLOC101779759[Setariaitalica]
c11032_g1_i1	gi|670418616|ref|XP_008650054.1|	proteinMIZU-KUSSEI1-like[Zeamays]
c11061_g1_i1	gi|514760140|ref|XP_004964469.1|	ATP-dependentClpproteaseproteolyticsubunit-relatedprotein2,chloroplastic[Setariaitalica]
c11072_g1_i1	gi|514797499|ref|XP_004973813.1|	uncharacterizedproteinLOC101755322[Setariaitalica]
c11079_g1_i1	gi|764639166|ref|XP_011470556.1|	uncharacterizedproteinLOC105353255[Fragariavescasubsp.vesca]
c11080_g1_i1	gi|573951796|ref|XP_006658177.1|	peroxidase21-like[Oryzabrachyantha]
c1108_g1_i1	gi|573943144|ref|XP_006653952.1|	uncharacterizedproteinLOC102712534[Oryzabrachyantha]
c11090_g1_i1	gi|573963016|ref|XP_006663655.1|	uncharacterizedproteinLOC102716637[Oryzabrachyantha]
c11090_g2_i1	gi|670434726|ref|XP_008657906.1|	uncharacterizedproteinLOC103637515[Zeamays]
c11092_g1_i2	gi|514742005|ref|XP_004960034.1|	cysteineproteaseATG4B-like[Setariaitalica]
c11097_g1_i1	gi|573922898|ref|XP_006649030.1|	uncharacterizedproteinLOC102700126[Oryzabrachyantha]
c11120_g2_i1	gi|514737724|ref|XP_004958949.1|	uncharacterizedproteinLOC101756030[Setariaitalica]
c11125_g1_i1	gi|514774676|ref|XP_004968038.1|	uncharacterizedproteinLOC101781760[Setariaitalica]
c11126_g1_i1	gi|514787829|ref|XP_004971429.1|	uncharacterizedproteinLOC101767751[Setariaitalica]
c11137_g1_i1	gi|514726042|ref|XP_004955883.1|	transmembraneprotein184A-likeisoformX2[Setariaitalica]
c11144_g1_i1	gi|573924536|ref|XP_006649831.1|	proteinTOC75,chloroplastic-like[Oryzabrachyantha]
c11150_g1_i1	gi|573954148|ref|XP_006659329.1|	uncharacterizedproteinLOC102706867[Oryzabrachyantha]
c11155_g1_i1	gi|835982453|ref|XP_012701866.1|	kinesin-4[Setariaitalica]
c11158_g1_i1	gi|357157378|ref|XP_003577778.1|	light-inducibleproteinCPRF2-like[Brachypodiumdistachyon]
c11160_g1_i1	gi|670437099|ref|XP_008659177.1|	pectinesterase[Zeamays]
c1117_g1_i1	gi|836021435|ref|XP_012704437.1|	putativediseaseresistanceproteinRGA3[Setariaitalica]
c11186_g2_i1	gi|697135784|ref|XP_009621958.1|	prolineiminopeptidaseisoformX1[Nicotianatomentosiformis]
c1119_g1_i1	gi|514768078|ref|XP_004966399.1|	uncharacterizedproteinLOC101770961[Setariaitalica]
c11202_g1_i1	gi|835909709|ref|XP_012701133.1|	LOWQUALITYPROTEIN:probableWRKYtranscriptionfactor61[Setariaitalica]
c11204_g2_i1	gi|672165385|ref|XP_008802593.1|	uncharacterizedproteinLOC103716395[Phoenixdactylifera]
c11211_g1_i1	gi|568880428|ref|XP_006493121.1|	putativeribonucleaseHproteinAt1g65750-likeisoformX1[Citrussinensis]
c11211_g1_i1	gi|721628943|ref|XP_010229884.1|	uncharacterizedproteinLOC100821562[Brachypodiumdistachyon]
c11211_g2_i1	gi|721669576|ref|XP_010236325.1|	uncharacterizedproteinLOC104583971[Brachypodiumdistachyon]
c11212_g1_i1	gi|573926055|ref|XP_006650563.1|	DNArepairproteinXRCC4-like[Oryzabrachyantha]
c11222_g1_i1	gi|357111312|ref|XP_003557458.1|	thioredoxinH1[Brachypodiumdistachyon]
c11228_g1_i1	gi|514749133|ref|XP_004961786.1|	UPF0098proteinCPn0877/CP0992/CPj0877/CpB0906[Setariaitalica]
c1122_g2_i1	gi|670407419|ref|XP_008645181.1|	phospholipaseDdelta-like[Zeamays]
c11232_g2_i1	gi|514744696|ref|XP_004960699.1|	DNApolymerasealphasubunitB[Setariaitalica]
c11237_g1_i1	gi|357124170|ref|XP_003563777.1|	uncharacterizedproteinLOC100825390[Brachypodiumdistachyon]
c11239_g1_i1	gi|960476017|ref|XP_014755959.1|	uncharacterizedproteinLOC104584065[Brachypodiumdistachyon]
c11247_g1_i1	gi|514730245|ref|XP_004956893.1|	uncharacterizedproteinLOC101778195[Setariaitalica]
c11253_g1_i1	gi|514804946|ref|XP_004977339.1|	proteinYLS9-like[Setariaitalica]
c11253_g1_i1	gi|571537318|ref|XP_006600971.1|	uncharacterizedproteinLOC100812851isoformX1[Glycinemax]
c11255_g2_i1	gi|670446720|ref|XP_008663563.1|	uncharacterizedproteinLOC103642032[Zeamays]
c11255_g2_i1	gi|670376366|ref|XP_008669394.1|	kinesinheavychain[Zeamays]
c11256_g1_i1	gi|514735845|ref|XP_004958260.1|	uncharacterizedproteinLOC101781157[Setariaitalica]
c11258_g1_i1	gi|514728328|ref|XP_004956435.1|	uncharacterizedproteinLOC101759939isoformX2[Setariaitalica]
c11258_g1_i1	gi|721674249|ref|XP_010237285.1|	uncharacterizedproteinLOC100845718isoformX2[Brachypodiumdistachyon]
c11260_g1_i1	gi|670396625|ref|XP_008678557.1|	uncharacterizedproteinLOC103653429[Zeamays]
c11260_g1_i1	gi|670408411|ref|XP_008645565.1|	embryonicproteinDC-8-like[Zeamays]
c11262_g1_i1	gi|960465869|ref|XP_014754030.1|	proteinCHROMATINREMODELING24-like[Brachypodiumdistachyon]
c11262_g1_i1	gi|670394026|ref|XP_008677438.1|	uncharacterizedproteinLOC100304242isoformX1[Zeamays]
c11265_g1_i1	gi|514819533|ref|XP_004984462.1|	probableLRRreceptor-likeserine/threonine-proteinkinaseIRK[Setariaitalica]
c11265_g2_i1	gi|514819533|ref|XP_004984462.1|	probableLRRreceptor-likeserine/threonine-proteinkinaseIRK[Setariaitalica]
c11266_g1_i1	gi|835945433|ref|XP_004962286.2|	lipase-like[Setariaitalica]
c11267_g1_i1	gi|514743070|ref|XP_004960299.1|	nudixhydrolase9isoformX1[Setariaitalica]
c11269_g1_i1	gi|502091855|ref|XP_004489653.1|	cation/calciumexchanger1-like[Cicerarietinum]
c11274_g1_i1	gi|573912708|ref|XP_006644058.1|	pyruvatekinase,cytosolicisozyme-like[Oryzabrachyantha]
c11277_g1_i1	gi|514781087|ref|XP_004969756.1|	alliinlyase-like[Setariaitalica]
c11278_g1_i1	gi|514772497|ref|XP_004967510.1|	UDP-glucuronicaciddecarboxylase2-like[Setariaitalica]
c11283_g2_i1	gi|960465784|ref|XP_014753999.1|	LOWQUALITYPROTEIN:probablekinetochoreproteinndc80[Brachypodiumdistachyon]
c11284_g1_i1	gi|971579325|ref|XP_015158940.1|	uncharacterizedproteinLOC107058117[Solanumtuberosum]
c11291_g1_i1	gi|670392246|ref|XP_008676497.1|	uncharacterizedproteinLOC100192840isoformX2[Zeamays]
c11291_g1_i1	gi|731439071|ref|XP_010647578.1|	uncharacterizedproteinLOC104878673,partial[Vitisvinifera]
c1129_g1_i1	gi|514761721|ref|XP_004964857.1|	uncharacterizedproteinLOC101757286[Setariaitalica]
c1129_g2_i1	gi|721648639|ref|XP_010232918.1|	uncharacterizedproteinLOC104582984[Brachypodiumdistachyon]
c11305_g1_i1	gi|514786752|ref|XP_004971165.1|	uncharacterizedproteinLOC101765987[Setariaitalica]
c11307_g1_i1	gi|514751085|ref|XP_004962263.1|	uncharacterizedproteinLOC101779971isoformX2[Setariaitalica]
c11310_g1_i1	gi|836001059|ref|XP_012702929.1|	uncharacterizedproteinLOC101759551[Setariaitalica]
c11310_g2_i1	gi|955387847|ref|XP_014627147.1|	uncharacterizedproteinLOC106797383[Glycinemax]
c11312_g1_i1	gi|670400884|ref|XP_008680278.1|	uncharacterizedproteinLOC103655276[Zeamays]
c11315_g1_i1	gi|670386944|ref|XP_008674119.1|	uncharacterizedproteinLOC103650289[Zeamays]
c11317_g1_i1	gi|514754776|ref|XP_004963118.1|	serine/threonine-proteinkinaseHT1-like[Setariaitalica]
c1131_g1_i1	gi|514753458|ref|XP_004962799.1|	universalstressproteinA-likeprotein[Setariaitalica]
c11331_g1_i1	gi|514807490|ref|XP_004978598.1|	uncharacterizedproteinLOC101785060[Setariaitalica]
c11335_g1_i1	gi|514709685|ref|XP_004951847.1|	uncharacterizedproteinLOC101757205[Setariaitalica]
c11337_g1_i1	gi|514727551|ref|XP_004956249.1|	uncharacterizedproteinLOC101775329[Setariaitalica]
c11338_g1_i2	gi|514812918|ref|XP_004981248.1|	60SribosomesubunitbiogenesisproteinNIP7homolog[Setariaitalica]
c11347_g1_i1	gi|923604001|ref|XP_013742052.1|	uncharacterizedproteinLOC106445101[Brassicanapus]
c11349_g1_i1	gi|835993402|ref|XP_012702477.1|	diseaseresistanceproteinRPM1-like[Setariaitalica]
c11372_g1_i1	gi|970064317|ref|XP_015059115.1|	peptidyl-prolylcis-transisomerasePASTICCINO1[Solanumpennellii]
c11374_g1_i1	gi|951018667|ref|XP_014511878.1|	polycombgroupproteinEMBRYONICFLOWER2-like[Vignaradiatavar.radiata]
c11374_g1_i1	gi|670418652|ref|XP_008650069.1|	uncharacterizedproteinLOC103630784[Zeamays]
c11378_g1_i1	gi|514733464|ref|XP_004957675.1|	probablerRNA-processingproteinEBP2homolog[Setariaitalica]
c11380_g1_i2	gi|721639593|ref|XP_010231592.1|	putativeF-box/LRR-repeatprotein23[Brachypodiumdistachyon]
c11380_g1_i2	gi|960461525|ref|XP_010228601.2|	putativeF-box/LRR-repeatprotein23[Brachypodiumdistachyon]
c11394_g1_i1	gi|719994206|ref|XP_010254110.1|	transcriptioninitiationfactorTFIIDsubunit1-like[Nelumbonucifera]
c11406_g1_i1	gi|514744572|ref|XP_004960668.1|	mitoticspindlecheckpointproteinMAD1-like[Setariaitalica]
c11406_g2_i1	gi|694417527|ref|XP_009336824.1|	caseinkinaseIIsubunitalpha-likeisoformX1[Pyrusxbretschneideri]
c11418_g1_i1	gi|670363864|ref|XP_008657008.1|	uncharacterizedproteinLOC103636424isoformX2[Zeamays]
c11429_g1_i1	gi|670423336|ref|XP_008652482.1|	transposonTf2-1polyproteinisoformX1[Zeamays]
c11429_g2_i1	gi|670441722|ref|XP_008661174.1|	uncharacterizedproteinLOC103640354[Zeamays]
c11429_g2_i1	gi|670423336|ref|XP_008652482.1|	transposonTf2-1polyproteinisoformX1[Zeamays]
c11448_g1_i1	gi|835937203|ref|XP_012699606.1|	probableproteinS-acyltransferase22[Setariaitalica]
c11448_g2_i1	gi|923555473|ref|XP_013738016.1|	uncharacterizedproteinLOC106440808isoformX1[Brassicanapus]
c1144_g1_i1	gi|514781697|ref|XP_004969907.1|	probable3-hydroxyisobutyratedehydrogenase-like1,mitochondrial[Setariaitalica]
c11457_g1_i1	gi|670394026|ref|XP_008677438.1|	uncharacterizedproteinLOC100304242isoformX1[Zeamays]
c11469_g1_i1	gi|670416171|ref|XP_008649053.1|	proteinSTRUBBELIG-RECEPTORFAMILY8-likeisoformX3[Zeamays]
c11472_g2_i1	gi|514739840|ref|XP_004959484.1|	uncharacterizedproteinLOC101753758[Setariaitalica]
c11486_g1_i1	gi|514796529|ref|XP_004973574.1|	proteinECERIFERUM3-like[Setariaitalica]
c11498_g1_i1	gi|835948944|ref|XP_012700182.1|	endo-1,3;1,4-beta-D-glucanase-like[Setariaitalica]
c11500_g1_i2	gi|514788053|ref|XP_004971485.1|	uncharacterizedproteinLOC101759226[Setariaitalica]
c1150_g2_i1	gi|514782572|ref|XP_004970127.1|	beta-glucuronosyltransferaseGlcAT14A[Setariaitalica]
c11510_g1_i1	gi|357135382|ref|XP_003569289.1|	putativepentatricopeptiderepeat-containingproteinAt5g09950[Brachypodiumdistachyon]
c11519_g1_i1	gi|720077134|ref|XP_010240940.1|	uncharacterizedproteinLOC104585681isoformX2[Nelumbonucifera]
c11526_g1_i1	gi|923712155|ref|XP_013662764.1|	protein-tyrosine-phosphataseMKP1-like[Brassicanapus]
c1152_g1_i1	gi|514778922|ref|XP_004969221.1|	heatstresstranscriptionfactorC-1a-like[Setariaitalica]
c11535_g1_i1	gi|514722832|ref|XP_004955091.1|	uncharacterizedproteinLOC101767509[Setariaitalica]
c11546_g1_i1	gi|721670221|ref|XP_010236490.1|	uncharacterizedproteinLOC104584074[Brachypodiumdistachyon]
c11546_g1_i1	gi|721628612|ref|XP_010229804.1|	uncharacterizedproteinLOC104582150[Brachypodiumdistachyon]
c11546_g2_i1	gi|573917673|ref|XP_006646479.1|	pentatricopeptiderepeat-containingproteinAt3g46790,chloroplastic-like[Oryzabrachyantha]
c1154_g1_i1	gi|721616928|ref|XP_010227846.1|	7-deoxyloganetinglucosyltransferase-like[Brachypodiumdistachyon]
c11550_g1_i1	gi|514723741|ref|XP_004955320.1|	eukaryotictranslationinitiationfactor5A-like[Setariaitalica]
c11567_g1_i1	gi|514772485|ref|XP_004967507.1|	probablesarcosineoxidase[Setariaitalica]
c11579_g1_i1	gi|573922898|ref|XP_006649030.1|	uncharacterizedproteinLOC102700126[Oryzabrachyantha]
c11579_g1_i1	gi|960466054|ref|XP_014754110.1|	uncharacterizedproteinLOC106866079[Brachypodiumdistachyon]
c11581_g1_i1	gi|951069981|ref|XP_014490494.1|	uncharacterizedproteinLOC106753216[Vignaradiatavar.radiata]
c11581_g2_i1	gi|747088771|ref|XP_011091991.1|	uncharacterizedproteinLOC105172306[Sesamumindicum]
c11582_g1_i1	gi|573947376|ref|XP_006656014.1|	ATP-dependentRNAhelicaseA-like[Oryzabrachyantha]
c11590_g1_i2	gi|721674252|ref|XP_010237286.1|	uncharacterizedproteinLOC100846635[Brachypodiumdistachyon]
c11620_g1_i1	gi|960475978|ref|XP_014755945.1|	uncharacterizedproteinLOC100824808[Brachypodiumdistachyon]
c11620_g2_i1	gi|960485061|ref|XP_014757724.1|	uncharacterizedproteinLOC106866651[Brachypodiumdistachyon]
c11632_g1_i1	gi|514715655|ref|XP_004953301.1|	probableWRKYtranscriptionfactor12[Setariaitalica]
c11671_g1_i1	gi|721687640|ref|XP_010239308.1|	retrovirus-relatedPolpolyproteinfromtransposonTNT1-94[Brachypodiumdistachyon]
c11673_g1_i1	gi|514807695|ref|XP_004978700.1|	transcriptionfactorHBP-1b(c38)-like[Setariaitalica]
c11703_g1_i2	gi|719972557|ref|XP_010277873.1|	probableATP-dependentDNAhelicaseCHR12[Nelumbonucifera]
c11711_g1_i2	gi|720071806|ref|XP_010278169.1|	pentatricopeptiderepeat-containingproteinAt3g04750,mitochondrial[Nelumbonucifera]
c11713_g1_i1	gi|514764492|ref|XP_004965520.1|	pentatricopeptiderepeat-containingproteinAt4g21065[Setariaitalica]
c11714_g1_i1	gi|672137205|ref|XP_008792320.1|	LOWQUALITYPROTEIN:proteinSTICHEL-like3[Phoenixdactylifera]
c11714_g2_i1	gi|670400297|ref|XP_008679991.1|	uncharacterizedproteinLOC103654958[Zeamays]
c11718_g1_i1	gi|514747922|ref|XP_004961488.1|	uncharacterizedproteinLOC101779697[Setariaitalica]
c11768_g1_i1	gi|357133733|ref|XP_003568478.1|	LRRreceptor-likeserine/threonine-proteinkinaseERECTA[Brachypodiumdistachyon]
c1176_g1_i1	gi|357116430|ref|XP_003559984.1|	proteinEGGAPPARATUS-1-like[Brachypodiumdistachyon]
c1177_g1_i1	gi|720004564|ref|XP_010257369.1|	uncharacterizedproteinLOC104597490[Nelumbonucifera]
c1177_g1_i2	gi|685375684|ref|XP_009120879.1|	mechanosensitiveionchannelprotein9-like[Brassicarapa]
c11789_g1_i1	gi|670377545|ref|XP_008669808.1|	uncharacterizedproteinAt1g04910-likeisoformX4[Zeamays]
c11798_g1_i1	gi|670395217|ref|XP_008678014.1|	barwin-like[Zeamays]
c11817_g1_i1	gi|449469689|ref|XP_004152551.1|	uncharacterizedproteinLOC101222125[Cucumissativus]
c11824_g1_i1	gi|670406693|ref|XP_008644879.1|	uncharacterizedproteinLOC103626264[Zeamays]
c11828_g1_i1	gi|573962864|ref|XP_006663579.1|	F-boxproteinSKIP23-like[Oryzabrachyantha]
c11845_g1_i1	gi|835924874|ref|XP_012698920.1|	uncharacterizedproteinLOC101755893isoformX2[Setariaitalica]
c11859_g1_i1	gi|670363064|ref|XP_008654531.1|	putativeribonucleaseHproteinAt1g65750isoformX1[Zeamays]
c11870_g2_i1	gi|514781842|ref|XP_004969943.1|	uncharacterizedproteinLOC101769094[Setariaitalica]
c1187_g1_i1	gi|721687399|ref|XP_010239239.1|	F-box/FBD/LRR-repeatproteinAt5g22660-like[Brachypodiumdistachyon]
c11886_g1_i1	gi|514716618|ref|XP_004953537.1|	transcriptionfactorTIP2-like[Setariaitalica]
c1188_g1_i1	gi|923715899|ref|XP_013663787.1|	helicasesen1-like[Brassicanapus]
c1188_g1_i1	gi|514814927|ref|XP_004982229.1|	uncharacterizedproteinLOC101780923[Setariaitalica]
c11900_g1_i1	gi|514818320|ref|XP_004983865.1|	subtilisin-likeproteaseSBT1.2[Setariaitalica]
c11917_g1_i1	gi|573938518|ref|XP_006651699.1|	uncharacterizedproteinLOC102721634[Oryzabrachyantha]
c11917_g2_i1	gi|835977898|ref|XP_012701652.1|	ubiquitin-like-specificprotease1D[Setariaitalica]
c11922_g1_i1	gi|955716212|ref|XP_012699858.2|	LOWQUALITYPROTEIN:probableATP-dependentRNAhelicaseDDX11[Setariaitalica]
c11954_g1_i1	gi|514816858|ref|XP_004983164.1|	IQdomain-containingproteinIQM3-like[Setariaitalica]
c11969_g1_i1	gi|670361183|ref|XP_008646289.1|	uncharacterizedproteinLOC100384369isoformX1[Zeamays]
c11981_g1_i1	gi|835974509|ref|XP_012701491.1|	pentatricopeptiderepeat-containingproteinAt3g58590[Setariaitalica]
c11988_g1_i1	gi|514780998|ref|XP_004969731.1|	wall-associatedreceptorkinase3-like[Setariaitalica]
c11989_g1_i1	gi|573917996|ref|XP_006646640.1|	ELKS/Rab6-interacting/CASTfamilymember1-like[Oryzabrachyantha]
c11990_g1_i1	gi|923820566|ref|XP_013693976.1|	serine/threonine-proteinkinasetricorner-like[Brassicanapus]
c11991_g2_i1	gi|573921973|ref|XP_006648573.1|	uncharacterizedproteinLOC102701334[Oryzabrachyantha]
c11999_g1_i1	gi|960470606|ref|XP_014755030.1|	kinesinKP1[Brachypodiumdistachyon]
c12001_g1_i1	gi|670441722|ref|XP_008661174.1|	uncharacterizedproteinLOC103640354[Zeamays]
c12003_g1_i2	gi|514817023|ref|XP_004983243.1|	uncharacterizedproteinLOC101776066[Setariaitalica]
c12007_g1_i1	gi|514765848|ref|XP_004965853.1|	cinnamoyl-CoAreductase2-likeisoformX2[Setariaitalica]
c12019_g2_i1	gi|955715023|ref|XP_012698950.2|	uncharacterizedproteinLOC101758731[Setariaitalica]
c12024_g1_i1	gi|670439542|ref|XP_008660139.1|	uncharacterizedproteinLOC103639120[Zeamays]
c12039_g1_i1	gi|514808730|ref|XP_004979200.1|	putativepre-mRNA-splicingfactorATP-dependentRNAhelicasePRP1[Setariaitalica]
c12053_g1_i1	gi|670395132|ref|XP_008677984.1|	putativeribonucleaseHproteinAt1g65750[Zeamays]
c12053_g2_i1	gi|670432047|ref|XP_008656597.1|	uncharacterizedproteinLOC103636008isoformX1[Zeamays]
c12055_g2_i1	gi|835912339|ref|XP_012702368.1|	F-box/LRR-repeatprotein13-like[Setariaitalica]
c12066_g1_i2	gi|514806026|ref|XP_004977871.1|	lecithin-cholesterolacyltransferase-like1[Setariaitalica]
c12066_g1_i2	gi|514806026|ref|XP_004977871.1|	lecithin-cholesterolacyltransferase-like1[Setariaitalica]
c12069_g1_i2	gi|514728529|ref|XP_004956484.1|	uncharacterizedproteinLOC101781007[Setariaitalica]
c12130_g1_i1	gi|573950957|ref|XP_006657766.1|	UPF0136membraneproteinAt2g26240-like[Oryzabrachyantha]
c12139_g1_i1	gi|514749789|ref|XP_004961945.1|	RING-H2fingerproteinATL72-like[Setariaitalica]
c12147_g1_i1	gi|670434281|ref|XP_008657661.1|	uncharacterizedproteinLOC103637188[Zeamays]
c12149_g1_i1	gi|960486842|ref|XP_014758212.1|	uncharacterizedproteinLOC100833823isoformX2[Brachypodiumdistachyon]
c12153_g1_i1	gi|670424049|ref|XP_008652767.1|	uncharacterizedproteinLOC103632811[Zeamays]
c12156_g1_i1	gi|960475978|ref|XP_014755945.1|	uncharacterizedproteinLOC100824808[Brachypodiumdistachyon]
c12156_g2_i1	gi|670426561|ref|XP_008653937.1|	putativeribonucleaseHproteinAt1g65750[Zeamays]
c12156_g2_i1	gi|670439542|ref|XP_008660139.1|	uncharacterizedproteinLOC103639120[Zeamays]
c12171_g1_i1	gi|514750370|ref|XP_004962089.1|	glutathionetransferaseGST23-like[Setariaitalica]
c12172_g1_i1	gi|721635423|ref|XP_010231004.1|	proteintimelesshomologisoformX1[Brachypodiumdistachyon]
c12173_g1_i1	gi|514820395|ref|XP_004984886.1|	probablyinactiveleucine-richrepeatreceptor-likeproteinkinaseIMK2[Setariaitalica]
c12187_g1_i1	gi|573962464|ref|XP_006663379.1|	uncharacterizedproteinLOC102702796[Oryzabrachyantha]
c12197_g1_i1	gi|670360588|ref|XP_008680577.1|	MLdomainproteinisoformX2[Zeamays]
c12209_g2_i1	gi|645274511|ref|XP_008242372.1|	heatstresstranscriptionfactorA-2-like[Prunusmume]
c12225_g2_i1	gi|514822519|ref|XP_004985922.1|	uncharacterizedproteinLOC101778942[Setariaitalica]
c1223_g1_i1	gi|514742452|ref|XP_004960146.1|	putativereceptor-likeproteinkinaseAt4g00960[Setariaitalica]
c12265_g1_i1	gi|514796739|ref|XP_004973626.1|	germin-likeprotein8-14[Setariaitalica]
c12271_g1_i1	gi|670365723|ref|XP_008663318.1|	G-typelectinS-receptor-likeserine/threonine-proteinkinaseAt2g19130[Zeamays]
c12271_g2_i1	gi|670365723|ref|XP_008663318.1|	G-typelectinS-receptor-likeserine/threonine-proteinkinaseAt2g19130[Zeamays]
c12297_g1_i1	gi|514822019|ref|XP_004985680.1|	ethylene-responsivetranscriptionfactorERF096-like[Setariaitalica]
c12340_g2_i1	gi|573962834|ref|XP_006663564.1|	uncharacterizedproteinLOC102708108[Oryzabrachyantha]
c12376_g1_i1	gi|514784372|ref|XP_004970575.1|	transketolase,chloroplastic-like[Setariaitalica]
c12385_g1_i2	gi|835946162|ref|XP_004963662.2|	interactorofconstitutiveactiveROPs1-like[Setariaitalica]
c12385_g1_i2	gi|586672063|ref|XP_006837314.1|	uncharacterizedproteinLOC18428213[Amborellatrichopoda]
c12389_g1_i1	gi|514711989|ref|XP_004952406.1|	uncharacterizedproteinLOC101781117[Setariaitalica]
c12393_g2_i1	gi|573949410|ref|XP_006657004.1|	uncharacterizedproteinLOC102719596[Oryzabrachyantha]
c12406_g1_i1	gi|721667400|ref|XP_010235954.1|	putativeF-boxproteinPP2-B12[Brachypodiumdistachyon]
c12415_g1_i1	gi|657952265|ref|XP_008356781.1|	proteinTOC75-3,chloroplastic-like[Malusdomestica]
c1241_g1_i1	gi|514799048|ref|XP_004974462.1|	proteinSTRICTOSIDINESYNTHASE-LIKE10-like[Setariaitalica]
c12426_g1_i1	gi|659120037|ref|XP_008459978.1|	uncharacterizedproteinLOC103498930isoformX3[Cucumismelo]
c1242_g1_i1	gi|357167236|ref|XP_003581066.1|	ruBisCOlargesubunit-bindingproteinsubunitalpha,chloroplastic[Brachypodiumdistachyon]
c12437_g1_i1	gi|670394030|ref|XP_008677440.1|	uncharacterizedproteinLOC100304242isoformX3[Zeamays]
c12439_g1_i1	gi|670391444|ref|XP_008676069.1|	uncharacterizedproteinLOC103652215[Zeamays]
c12439_g1_i1	gi|670418883|ref|XP_008650186.1|	uncharacterizedproteinLOC103630936[Zeamays]
c1244_g1_i1	gi|357119927|ref|XP_003561684.1|	uncharacterizedproteinLOC100846370[Brachypodiumdistachyon]
c12459_g1_i1	gi|470121841|ref|XP_004296965.1|	probableacyl-activatingenzyme16,chloroplastic[Fragariavescasubsp.vesca]
c12468_g2_i1	gi|514784394|ref|XP_004970579.1|	ropguaninenucleotideexchangefactor7-like[Setariaitalica]
c12474_g1_i1	gi|835913704|ref|XP_012703100.1|	formin-likeprotein10[Setariaitalica]
c12474_g2_i1	gi|670407635|ref|XP_008645268.1|	formin-likeprotein10isoformX2[Zeamays]
c12513_g1_i1	gi|670392022|ref|XP_008676375.1|	uncharacterizedproteinLOC103652604[Zeamays]
c12513_g2_i1	gi|670418883|ref|XP_008650186.1|	uncharacterizedproteinLOC103630936[Zeamays]
c12528_g1_i1	gi|835977664|ref|XP_004969970.2|	probablelipid-A-disaccharidesynthase,mitochondrial[Setariaitalica]
c1252_g1_i1	gi|514746406|ref|XP_004961103.1|	uncharacterizedproteinLOC101762806[Setariaitalica]
c1252_g1_i1	gi|672169874|ref|XP_008804984.1|	signalrecognitionparticlesubunitSRP68[Phoenixdactylifera]
c12551_g1_i1	gi|514807895|ref|XP_004978796.1|	uncharacterizedproteinLOC101760242[Setariaitalica]
c1257_g2_i1	gi|670366863|ref|XP_008664840.1|	putativeribonucleaseHproteinAt1g65750isoformX4[Zeamays]
c12668_g1_i1	gi|670423130|ref|XP_008652405.1|	probableLRRreceptor-likeserine/threonine-proteinkinaseAt4g37250[Zeamays]
c1266_g1_i1	gi|670390883|ref|XP_008675769.1|	uncharacterizedproteinLOC103651863[Zeamays]
c1266_g2_i1	gi|960453331|ref|XP_014751717.1|	cytochromeP45089A2-like[Brachypodiumdistachyon]
c1271_g2_i1	gi|670434045|ref|XP_008657529.1|	S-typeanionchannelSLAH2-like[Zeamays]
c1272_g2_i1	gi|743888214|ref|XP_010910566.1|	uncharacterizedproteinLOC105036500,partial[Elaeisguineensis]
c1273_g1_i1	gi|357131993|ref|XP_003567617.1|	caffeoylshikimateesterase-like[Brachypodiumdistachyon]
c12782_g1_i1	gi|514798887|ref|XP_004974382.1|	fattyaciddesaturase4,chloroplastic-like[Setariaitalica]
c12785_g1_i1	gi|670406693|ref|XP_008644879.1|	uncharacterizedproteinLOC103626264[Zeamays]
c12791_g1_i1	gi|743830010|ref|XP_010934300.1|	serine/threonineproteinphosphatase2AregulatorysubunitB''beta-like[Elaeisguineensis]
c1279_g1_i1	gi|923860827|ref|XP_013706517.1|	ubiquitincarboxyl-terminalhydrolase24-like[Brassicanapus]
c12805_g1_i1	gi|835914759|ref|XP_012703644.1|	uncharacterizedproteinLOC101782173[Setariaitalica]
c1280_g1_i1	gi|568872647|ref|XP_006489478.1|	calmodulin-likeprotein8-like[Citrussinensis]
c12829_g1_i1	gi|835999837|ref|XP_012702799.1|	diseaseresistanceproteinRPM1-like[Setariaitalica]
c1284_g1_i1	gi|836020512|ref|XP_012704298.1|	uncharacterizedproteinLOC101762312[Setariaitalica]
c1284_g1_i1	gi|357137425|ref|XP_003570301.1|	probableserine/threonine-proteinkinasevps15isoformX1[Brachypodiumdistachyon]
c12885_g1_i1	gi|514755203|ref|XP_004963221.1|	probablebeta-1,3-galactosyltransferase20[Setariaitalica]
c12908_g1_i1	gi|721671153|ref|XP_010236726.1|	uncharacterizedproteinLOC104584232[Brachypodiumdistachyon]
c1293_g1_i1	gi|955718680|ref|XP_014660638.1|	probableLRRreceptor-likeserine/threonine-proteinkinaseAt3g47570[Setariaitalica]
c1293_g1_i1	gi|955719009|ref|XP_014660674.1|	probableLRRreceptor-likeserine/threonine-proteinkinaseAt3g47570[Setariaitalica]
c12963_g1_i2	gi|514820589|ref|XP_004984981.1|	ubiquitin-foldmodifier-conjugatingenzyme1[Setariaitalica]
c12980_g1_i1	gi|514808917|ref|XP_004979290.1|	uncharacterizedproteinLOC101784407[Setariaitalica]
c13011_g1_i1	gi|514783741|ref|XP_004970419.1|	uncharacterizedproteinLOC101780833[Setariaitalica]
c13019_g1_i1	gi|514819396|ref|XP_004984395.1|	alpha-humulenesynthase-like[Setariaitalica]
c1302_g2_i1	gi|729445485|ref|XP_010522416.1|	vesicle-associatedmembraneprotein725[Tarenayahassleriana]
c13042_g1_i2	gi|514801726|ref|XP_004975763.1|	glutamatedecarboxylase2-like[Setariaitalica]
c13043_g1_i1	gi|514771776|ref|XP_004967335.1|	uncharacterizedproteinLOC101777040[Setariaitalica]
c13047_g1_i1	gi|514748369|ref|XP_004961600.1|	transcriptionfactorbHLH112-like[Setariaitalica]
c13057_g1_i1	gi|514715643|ref|XP_004953298.1|	putativeglycine-richcellwallstructuralprotein1[Setariaitalica]
c1305_g1_i1	gi|802622396|ref|XP_012076236.1|	transcriptionfactorMYC2[Jatrophacurcas]
c13060_g1_i1	gi|727593296|ref|XP_010469678.1|	UDP-glycosyltransferase74C1-like[Camelinasativa]
c13060_g1_i1	gi|670414937|ref|XP_008648599.1|	putativeribonucleaseHproteinAt1g65750[Zeamays]
c13085_g1_i1	gi|514801825|ref|XP_004975811.1|	synaptonemalcomplexproteinZEP1-like[Setariaitalica]
c13095_g1_i1	gi|747059575|ref|XP_011076175.1|	transcriptionfactorMYB3-like[Sesamumindicum]
c1309_g2_i1	gi|727422862|ref|XP_010443520.1|	cleavageandpolyadenylationspecificityfactorsubunit1isoformX2[Camelinasativa]
c13101_g1_i1	gi|514763601|ref|XP_004965312.1|	peroxidase1-like[Setariaitalica]
c1310_g1_i1	gi|697108912|ref|XP_009608309.1|	uncharacterizedproteinLOC104102333[Nicotianatomentosiformis]
c13114_g1_i1	gi|670387676|ref|XP_008674385.1|	glutathioneS-transferaseT3-like[Zeamays]
c13114_g1_i1	gi|670374771|ref|XP_008668754.1|	glutathioneS-transferaseT2-like[Zeamays]
c13182_g1_i1	gi|835966023|ref|XP_012701038.1|	NACdomain-containingprotein43-like[Setariaitalica]
c13184_g1_i2	gi|573915657|ref|XP_006645479.1|	probablereceptor-likeproteinkinaseAt1g67000-like[Oryzabrachyantha]
c13188_g2_i1	gi|514815165|ref|XP_004982344.1|	patatin-likeprotein3[Setariaitalica]
c13214_g1_i1	gi|835959643|ref|XP_012700615.1|	gibberellin2-beta-dioxygenase8-like[Setariaitalica]
c13243_g1_i1	gi|514809854|ref|XP_004979744.1|	BTB/POZandMATHdomain-containingprotein1-like[Setariaitalica]
c13249_g1_i1	gi|514813191|ref|XP_004981379.1|	probablebeta-1,3-galactosyltransferase19[Setariaitalica]
c13297_g1_i1	gi|514724897|ref|XP_004955607.1|	proteintesmin/TSO1-likeCXC2isoformX2[Setariaitalica]
c13368_g1_i1	gi|573913410|ref|XP_006644388.1|	WRKYtranscriptionfactor22-like[Oryzabrachyantha]
c13399_g1_i2	gi|823138271|ref|XP_012469000.1|	zincfingerBEDdomain-containingproteinRICESLEEPER2-like[Gossypiumraimondii]
c13402_g1_i1	gi|514796153|ref|XP_004973479.1|	uncharacterizedproteinLOC101753436[Setariaitalica]
c13404_g2_i1	gi|514742855|ref|XP_004960245.1|	AP2-likeethylene-responsivetranscriptionfactorAIL5[Setariaitalica]
c13404_g2_i1	gi|357166429|ref|XP_003580707.1|	AP2-likeethylene-responsivetranscriptionfactorAIL5[Brachypodiumdistachyon]
c13405_g1_i1	gi|514752425|ref|XP_004962570.1|	uncharacterizedproteinLOC101782518[Setariaitalica]
c1341_g1_i1	gi|836026289|ref|XP_012698209.1|	putativereceptorproteinkinaseZmPK1[Setariaitalica]
c13437_g1_i1	gi|802659191|ref|XP_012080811.1|	uncharacterizedproteinLOC105640988,partial[Jatrophacurcas]
c13448_g1_i1	gi|514782093|ref|XP_004970006.1|	gibberellin2-beta-dioxygenase-like[Setariaitalica]
c13457_g1_i1	gi|514790973|ref|XP_004972210.1|	F-boxproteinAt4g22280-like[Setariaitalica]
c13489_g1_i1	gi|729323301|ref|XP_010534141.1|	patellin-2-like[Tarenayahassleriana]
c13508_g1_i1	gi|670407748|ref|XP_008645311.1|	DNA-directedRNApolymeraseIIIsubunitRPC6-like[Zeamays]
c13556_g1_i1	gi|514821226|ref|XP_004985294.1|	uncharacterizedproteinLOC101776483isoformX1[Setariaitalica]
c13570_g1_i1	gi|514775535|ref|XP_004968253.1|	probablecarboxylesterase15[Setariaitalica]
c13572_g1_i1	gi|514800909|ref|XP_004975372.1|	uncharacterizedproteinAt3g27210-like[Setariaitalica]
c13574_g1_i1	gi|514745624|ref|XP_004960925.1|	uncharacterizedproteinLOC101762945isoformX2[Setariaitalica]
c13587_g1_i1	gi|823123352|ref|XP_012475236.1|	UDP-glycosyltransferase76E2-like[Gossypiumraimondii]
c13587_g1_i1	gi|514770809|ref|XP_004967092.1|	uncharacterizedproteinLOC101762855[Setariaitalica]
c13595_g1_i1	gi|923813837|ref|XP_013691716.1|	uncharacterizedproteinLOC106395956,partial[Brassicanapus]
c13605_g1_i1	gi|514797056|ref|XP_004973703.1|	AT-hookmotifnuclear-localizedprotein17-like[Setariaitalica]
c13605_g2_i1	gi|514797056|ref|XP_004973703.1|	AT-hookmotifnuclear-localizedprotein17-like[Setariaitalica]
c13609_g1_i1	gi|470145964|ref|XP_004308601.1|	putativediseaseresistanceRPP13-likeprotein1[Fragariavescasubsp.vesca]
c13613_g1_i1	gi|571483957|ref|XP_006589404.1|	ribosomallargesubunitpseudouridinesynthaseBisoformX1[Glycinemax]
c13629_g1_i1	gi|835925060|ref|XP_012698941.1|	pentatricopeptiderepeat-containingproteinAt2g20540-like[Setariaitalica]
c13638_g1_i1	gi|670408601|ref|XP_008645633.1|	probableF-boxproteinAt4g22030[Zeamays]
c13651_g1_i2	gi|743888820|ref|XP_011038558.1|	ankyrin-1-like[Populuseuphratica]
c1365_g2_i1	gi|573922898|ref|XP_006649030.1|	uncharacterizedproteinLOC102700126[Oryzabrachyantha]
c13703_g2_i1	gi|670410802|ref|XP_008646511.1|	uncharacterizedproteinLOC103627997[Zeamays]
c13710_g1_i1	gi|698555206|ref|XP_009770427.1|	chaperoneactivityofbc1complex-like,mitochondrial[Nicotianasylvestris]
c13715_g1_i1	gi|514822256|ref|XP_004985797.1|	transcriptionfactorbHLH61-like[Setariaitalica]
c13766_g2_i1	gi|514783085|ref|XP_004970256.1|	uncharacterizedproteinLOC101752873[Setariaitalica]
c13768_g1_i1	gi|802778751|ref|XP_012091232.1|	uncharacterizedproteinLOC105649250,partial[Jatrophacurcas]
c1377_g1_i1	gi|514760752|ref|XP_004964618.1|	uncharacterizedproteinLOC101762020[Setariaitalica]
c13795_g1_i1	gi|670394802|ref|XP_008677838.1|	uncharacterizedproteinLOC103652675[Zeamays]
c13806_g1_i1	gi|514752835|ref|XP_004962657.1|	proteinSmaughomolog2-like[Setariaitalica]
c13815_g1_i1	gi|731359358|ref|XP_010691239.1|	LOWQUALITYPROTEIN:kataninp60ATPase-containingsubunitA1-like[Betavulgarissubsp.vulgaris]
c13829_g1_i1	gi|571478701|ref|XP_003534324.2|	uncharacterizedproteinLOC100817102[Glycinemax]
c13829_g1_i1	gi|960492399|ref|XP_014751284.1|	uncharacterizedproteinLOC106865573[Brachypodiumdistachyon]
c13829_g1_i2	gi|571478701|ref|XP_003534324.2|	uncharacterizedproteinLOC100817102[Glycinemax]
c13829_g1_i2	gi|960492399|ref|XP_014751284.1|	uncharacterizedproteinLOC106865573[Brachypodiumdistachyon]
c13829_g1_i2	gi|836021014|ref|XP_004981119.2|	uncharacterizedproteinLOC101779840[Setariaitalica]
c13866_g1_i1	gi|835974011|ref|XP_012701455.1|	probableleucine-richrepeatreceptor-likeproteinkinaseAt5g63930[Setariaitalica]
c13873_g1_i1	gi|514784492|ref|XP_004970604.1|	calmodulin-bindingreceptor-likecytoplasmickinase2[Setariaitalica]
c13951_g1_i1	gi|835992846|ref|XP_012702457.1|	ankyrinrepeatandSOCSboxprotein3-like[Setariaitalica]
c13953_g1_i1	gi|721627147|ref|XP_010229457.1|	ATP-dependentDNAhelicasePIF1-like[Brachypodiumdistachyon]
c13953_g1_i1	gi|670441082|ref|XP_008660817.1|	ATP-dependentDNAhelicasePIF1-like[Zeamays]
c1396_g1_i1	gi|670386811|ref|XP_008674067.1|	uncharacterizedproteinLOC103650233[Zeamays]
c13973_g1_i1	gi|960491833|ref|XP_014751138.1|	uncharacterizedproteinLOC106865512[Brachypodiumdistachyon]
c13978_g1_i1	gi|514711585|ref|XP_004952313.1|	reticulon-likeproteinB17[Setariaitalica]
c13982_g1_i1	gi|923885716|ref|XP_013714280.1|	serine/threonineproteinphosphatase2AregulatorysubunitB''alphaisoformX2[Brassicanapus]
c13984_g1_i1	gi|697153747|ref|XP_009631124.1|	CCR4-NOTtranscriptioncomplexsubunit1isoformX2[Nicotianatomentosiformis]
c13990_g1_i1	gi|670426561|ref|XP_008653937.1|	putativeribonucleaseHproteinAt1g65750[Zeamays]
c13992_g1_i1	gi|670426373|ref|XP_008653833.1|	uncharacterizedproteinLOC103633960[Zeamays]
c14001_g1_i1	gi|670428768|ref|XP_008655231.1|	uncharacterizedproteinLOC100382585isoformX1[Zeamays]
c14001_g2_i1	gi|670428768|ref|XP_008655231.1|	uncharacterizedproteinLOC100382585isoformX1[Zeamays]
c14002_g1_i1	gi|670444696|ref|XP_008662704.1|	transmembraneprotein189-like[Zeamays]
c14012_g1_i1	gi|670447915|ref|XP_008664171.1|	uncharacterizedproteinLOC103642757[Zeamays]
c14018_g1_i2	gi|670400389|ref|XP_008680031.1|	uncharacterizedproteinLOC103654985isoformX2[Zeamays]
c14021_g1_i1	gi|670373062|ref|XP_008667853.1|	hypotheticalproteinisoformX1[Zeamays]
c14031_g1_i1	gi|670428768|ref|XP_008655231.1|	uncharacterizedproteinLOC100382585isoformX1[Zeamays]
c14037_g1_i1	gi|225431417|ref|XP_002279942.1|	WUSCHEL-relatedhomeobox13-like[Vitisvinifera]
c14039_g1_i1	gi|670434656|ref|XP_008657867.1|	uncharacterizedproteinLOC103637456[Zeamays]
c14044_g1_i1	gi|514712659|ref|XP_004952566.1|	auxin-responsiveproteinSAUR41-like[Setariaitalica]
c1404_g1_i1	gi|514821003|ref|XP_004985185.1|	cysteinesynthase[Setariaitalica]
c14064_g1_i1	gi|835980519|ref|XP_012701781.1|	uncharacterizedproteinLOC101761384[Setariaitalica]
c14070_g1_i1	gi|514752444|ref|XP_004962574.1|	chloroplaststem-loopbindingproteinof41kDab,chloroplastic[Setariaitalica]
c14084_g1_i1	gi|721670221|ref|XP_010236490.1|	uncharacterizedproteinLOC104584074[Brachypodiumdistachyon]
c14098_g2_i1	gi|836020522|ref|XP_012704300.1|	L-typelectin-domaincontainingreceptorkinaseIV.1-like[Setariaitalica]
c14099_g2_i1	gi|670419682|ref|XP_008650633.1|	uncharacterizedproteinLOC103631517[Zeamays]
c14103_g1_i1	gi|670433062|ref|XP_008657027.1|	uncharacterizedproteinLOC103636454[Zeamays]
c14106_g2_i1	gi|357138827|ref|XP_003570988.1|	probableleucine-richrepeatreceptor-likeproteinkinaseAt5g63930[Brachypodiumdistachyon]
c14110_g1_i1	gi|670370795|ref|XP_008666641.1|	putativeribonucleaseHproteinAt1g65750[Zeamays]
c14112_g1_i2	gi|514753791|ref|XP_004962880.1|	pentatricopeptiderepeat-containingproteinAt4g02820,mitochondrial[Setariaitalica]
c14116_g1_i1	gi|743784023|ref|XP_010921547.1|	auxin-inducedprotein15A-like[Elaeisguineensis]
c14119_g1_i1	gi|514817448|ref|XP_004983446.1|	diseaseresistanceRPP13-likeprotein4[Setariaitalica]
c14119_g2_i1	gi|573962950|ref|XP_006663622.1|	diseaseresistanceRPP13-likeprotein4-like[Oryzabrachyantha]
c14124_g1_i1	gi|514764732|ref|XP_004965580.1|	reticulineoxidase-likeprotein[Setariaitalica]
c14172_g1_i1	gi|357120648|ref|XP_003562037.1|	pentatricopeptiderepeat-containingproteinAt3g23020[Brachypodiumdistachyon]
c14181_g1_i1	gi|670448365|ref|XP_008664432.1|	uncharacterizedproteinLOC103643050[Zeamays]
c14195_g1_i1	gi|573920534|ref|XP_006647869.1|	metalloendoproteinase1-like[Oryzabrachyantha]
c1419_g1_i1	gi|836021415|ref|XP_012704427.1|	LOWQUALITYPROTEIN:endoribonucleaseDicerhomolog3b-like[Setariaitalica]
c1419_g2_i1	gi|670366879|ref|XP_008664848.1|	endoribonucleaseDicerhomolog3b-likeisoformX4[Zeamays]
c141_g1_i1	gi|721687402|ref|XP_010239240.1|	uncharacterizedproteinLOC104585035[Brachypodiumdistachyon]
c14205_g1_i1	gi|573963403|ref|XP_006663839.1|	exocystcomplexcomponentEXO70A1-like[Oryzabrachyantha]
c14223_g1_i1	gi|835931912|ref|XP_012699354.1|	ankyrinrepeat-containingproteinAt5g02620-like[Setariaitalica]
c1424_g1_i1	gi|835910602|ref|XP_012701576.1|	LOWQUALITYPROTEIN:L-typelectin-domaincontainingreceptorkinaseS.6-like[Setariaitalica]
c14304_g1_i1	gi|721670221|ref|XP_010236490.1|	uncharacterizedproteinLOC104584074[Brachypodiumdistachyon]
c14309_g1_i1	gi|836022103|ref|XP_012704599.1|	uncharacterizedproteinLOC101777712[Setariaitalica]
c1430_g1_i2	gi|514801985|ref|XP_004975890.1|	MLP-likeprotein423[Setariaitalica]
c14344_g1_i1	gi|960472260|ref|XP_010230958.2|	uncharacterizedproteinLOC100823751[Brachypodiumdistachyon]
c14355_g2_i1	gi|514763397|ref|XP_004965263.1|	uncharacterizedproteinLOC101786183[Setariaitalica]
c14373_g1_i1	gi|721611508|ref|XP_010237428.1|	putativereceptor-likeproteinkinaseAt4g00960isoformX2[Brachypodiumdistachyon]
c14373_g2_i1	gi|670373884|ref|XP_008668297.1|	uncharacterizedproteinLOC100381909isoformX1[Zeamays]
c14379_g2_i1	gi|670433062|ref|XP_008657027.1|	uncharacterizedproteinLOC103636454[Zeamays]
c1437_g1_i1	gi|923672246|ref|XP_013651078.1|	F-box/LRR-repeat/kelch-repeatproteinAt1g09650-like[Brassicanapus]
c1437_g1_i1	gi|573923598|ref|XP_006649374.1|	uncharacterizedproteinLOC102719278[Oryzabrachyantha]
c14386_g1_i1	gi|357160347|ref|XP_003578737.1|	proteinIojap-related,mitochondrial[Brachypodiumdistachyon]
c14391_g2_i1	gi|670425677|ref|XP_008653462.1|	uncharacterizedproteinLOC103633552[Zeamays]
c14393_g1_i1	gi|573946201|ref|XP_006655434.1|	calciumandcalcium/calmodulin-dependentserine/threonine-proteinkinase-like[Oryzabrachyantha]
c14395_g1_i1	gi|514808178|ref|XP_004978933.1|	ent-cassadieneC2-hydroxylase-like[Setariaitalica]
c14398_g1_i1	gi|514824756|ref|XP_004987036.1|	F-boxproteinAt5g49610-like[Setariaitalica]
c14398_g1_i1	gi|514800488|ref|XP_004975169.1|	F-boxproteinAt5g49610-like[Setariaitalica]
c14404_g1_i1	gi|955724652|ref|XP_014661364.1|	uncharacterizedproteinLOC101785497[Setariaitalica]
c14434_g1_i1	gi|514707370|ref|XP_004951278.1|	uncharacterizedproteinLOC101765434[Setariaitalica]
c14435_g1_i1	gi|514811215|ref|XP_004980402.1|	exocystcomplexcomponentSEC3A-like[Setariaitalica]
c14448_g1_i1	gi|955709394|ref|XP_014660108.1|	LRRreceptor-likeserine/threonine-proteinkinaseERECTAisoformX1[Setariaitalica]
c14448_g2_i1	gi|670412508|ref|XP_008647408.1|	uncharacterizedproteinLOC100193598isoformX2[Zeamays]
c14450_g1_i1	gi|225457134|ref|XP_002280345.1|	probablealpha-mannosidaseIMNS5isoformX1[Vitisvinifera]
c14455_g2_i1	gi|514813199|ref|XP_004981383.1|	transcriptionfactorbHLH79[Setariaitalica]
c14461_g1_i1	gi|357165174|ref|XP_003580294.1|	vesicle-associatedprotein1-3-likeisoformX1[Brachypodiumdistachyon]
c14472_g1_i1	gi|955716290|ref|XP_014660334.1|	uncharacterizedproteinLOC101769596[Setariaitalica]
c14476_g1_i1	gi|514753730|ref|XP_004962865.1|	rhoGTPase-activatingprotein2[Setariaitalica]
c14479_g1_i1	gi|670419682|ref|XP_008650633.1|	uncharacterizedproteinLOC103631517[Zeamays]
c14481_g1_i1	gi|955722309|ref|XP_012703279.2|	G-typelectinS-receptor-likeserine/threonine-proteinkinaseAt2g19130[Setariaitalica]
c14489_g1_i1	gi|835947821|ref|XP_012700144.1|	adenylateisopentenyltransferase-like[Setariaitalica]
c14497_g1_i2	gi|514805778|ref|XP_004977747.1|	uncharacterizedproteinLOC101761830[Setariaitalica]
c14507_g1_i1	gi|573914469|ref|XP_006644902.1|	L-ascorbateoxidasehomolog[Oryzabrachyantha]
c14512_g2_i1	gi|923622430|ref|XP_013747885.1|	uncharacterizedproteinAt5g41620-like[Brassicanapus]
c14526_g1_i1	gi|514780995|ref|XP_004969730.1|	uncharacterizedproteinLOC101786744isoformX2[Setariaitalica]
c14526_g2_i1	gi|695046860|ref|XP_009411283.1|	dicarboxylatetransporter1,chloroplastic-like[Musaacuminatasubsp.malaccensis]
c14531_g2_i1	gi|670390883|ref|XP_008675769.1|	uncharacterizedproteinLOC103651863[Zeamays]
c14539_g1_i1	gi|514806631|ref|XP_004978173.1|	uncharacterizedproteinLOC101763607[Setariaitalica]
c14598_g1_i1	gi|694310647|ref|XP_009354192.1|	gamma-interferon-induciblelysosomalthiolreductase-like[Pyrusxbretschneideri]
c14627_g1_i1	gi|670392022|ref|XP_008676375.1|	uncharacterizedproteinLOC103652604[Zeamays]
c14637_g1_i1	gi|514707157|ref|XP_004951232.1|	uncharacterizedproteinLOC101780429[Setariaitalica]
c14645_g1_i1	gi|727439602|ref|XP_010501172.1|	kinesin-4-like[Camelinasativa]
c14649_g2_i1	gi|514778336|ref|XP_004969072.1|	endo-1,4-beta-xylanaseUM03411-likeisoformX2[Setariaitalica]
c14651_g1_i1	gi|670367099|ref|XP_008664929.1|	uncharacterizedproteinLOC103643534[Zeamays]
c14654_g1_i2	gi|573948829|ref|XP_006656716.1|	shikimateO-hydroxycinnamoyltransferase-like[Oryzabrachyantha]
c1465_g1_i1	gi|514765239|ref|XP_004965704.1|	putativeGDP-L-fucosesynthase2[Setariaitalica]
c14677_g1_i1	gi|670423336|ref|XP_008652482.1|	transposonTf2-1polyproteinisoformX1[Zeamays]
c14677_g2_i1	gi|670423336|ref|XP_008652482.1|	transposonTf2-1polyproteinisoformX1[Zeamays]
c14678_g1_i1	gi|470128972|ref|XP_004300406.1|	RING-H2fingerproteinATL52[Fragariavescasubsp.vesca]
c14678_g2_i1	gi|670426561|ref|XP_008653937.1|	putativeribonucleaseHproteinAt1g65750[Zeamays]
c1467_g1_i1	gi|802725828|ref|XP_012086071.1|	proteinTONSOKUisoformX1[Jatrophacurcas]
c14728_g1_i1	gi|356500557|ref|XP_003519098.1|	proteinNRT1/PTRFAMILY4.6-like[Glycinemax]
c14729_g1_i1	gi|514819655|ref|XP_004984522.1|	pyruvatekinase,cytosolicisozyme[Setariaitalica]
c14729_g2_i1	gi|514819655|ref|XP_004984522.1|	pyruvatekinase,cytosolicisozyme[Setariaitalica]
c14743_g2_i1	gi|670416705|ref|XP_008649265.1|	uncharacterizedproteinLOC103629942[Zeamays]
c14759_g2_i1	gi|514748150|ref|XP_004961546.1|	lipoylsynthase2,chloroplastic-likeisoformX2[Setariaitalica]
c14771_g1_i2	gi|721634937|ref|XP_010230937.1|	uncharacterizedproteinLOC104582573[Brachypodiumdistachyon]
c14788_g1_i1	gi|514788216|ref|XP_004971521.1|	putativepentatricopeptiderepeat-containingproteinAt1g56570[Setariaitalica]
c14788_g1_i1	gi|960465792|ref|XP_003565697.3|	putativepentatricopeptiderepeat-containingproteinAt1g56570[Brachypodiumdistachyon]
c14789_g1_i1	gi|514802037|ref|XP_004975916.1|	ATP-dependent6-phosphofructokinase2[Setariaitalica]
c14792_g1_i1	gi|502082945|ref|XP_004487320.1|	H/ACAribonucleoproteincomplexnon-coresubunitNAF1-like[Cicerarietinum]
c14795_g1_i1	gi|670433062|ref|XP_008657027.1|	uncharacterizedproteinLOC103636454[Zeamays]
c14795_g2_i1	gi|727516365|ref|XP_010434556.1|	cytochromeb561domain-containingproteinAt4g18260-like[Camelinasativa]
c14828_g1_i1	gi|670427229|ref|XP_008654306.1|	uncharacterizedproteinLOC100192667isoformX1[Zeamays]
c14838_g1_i1	gi|670419454|ref|XP_008650508.1|	uncharacterizedproteinLOC103631357[Zeamays]
c14844_g1_i1	gi|514758047|ref|XP_004963937.1|	UPF0481proteinAt3g47200-like[Setariaitalica]
c14871_g1_i1	gi|836013835|ref|XP_004980870.2|	uncharacterizedproteinLOC101767965[Setariaitalica]
c14871_g2_i1	gi|670370717|ref|XP_008666599.1|	uncharacterizedproteinLOC103645300[Zeamays]
c14882_g1_i1	gi|514729973|ref|XP_004956828.1|	U-boxdomain-containingprotein11-like[Setariaitalica]
c14894_g1_i1	gi|836012416|ref|XP_012703550.1|	probableLRRreceptor-likeserine/threonine-proteinkinaseAt3g47570[Setariaitalica]
c14919_g1_i1	gi|514743947|ref|XP_004960510.1|	cysteine-richrepeatsecretoryprotein55-like[Setariaitalica]
c14925_g1_i1	gi|514707016|ref|XP_004951198.1|	trihelixtranscriptionfactorGTL1-like[Setariaitalica]
c14938_g1_i1	gi|721622434|ref|XP_010228692.1|	uncharacterizedproteinLOC104581790[Brachypodiumdistachyon]
c14956_g2_i1	gi|573912025|ref|XP_006643728.1|	probablereceptor-likeproteinkinaseAt1g67000-like[Oryzabrachyantha]
c1495_g2_i1	gi|670369301|ref|XP_008665825.1|	uncharacterizedproteinLOC103644393[Zeamays]
c1497_g1_i1	gi|514802177|ref|XP_004975985.1|	uncharacterizedproteinLOC101760765[Setariaitalica]
c1498_g1_i1	gi|514794740|ref|XP_004973133.1|	sisterchromatidcohesion1protein3-like[Setariaitalica]
c15007_g1_i1	gi|955719067|ref|XP_014660699.1|	zincfingerMYM-typeprotein1-like[Setariaitalica]
c15008_g1_i1	gi|923682932|ref|XP_013654143.1|	uncharacterizedproteinLOC106358897[Brassicanapus]
c15019_g1_i1	gi|697126557|ref|XP_009617316.1|	GPItransamidasecomponentPIG-T[Nicotianatomentosiformis]
c15040_g1_i1	gi|835961415|ref|XP_012700783.1|	pentatricopeptiderepeat-containingproteinAt5g44230[Setariaitalica]
c15051_g1_i1	gi|670404717|ref|XP_008644024.1|	uncharacterizedproteinLOC100382848isoformX2[Zeamays]
c15060_g1_i1	gi|835980519|ref|XP_012701781.1|	uncharacterizedproteinLOC101761384[Setariaitalica]
c15065_g1_i1	gi|836001260|ref|XP_004978239.2|	LOWQUALITYPROTEIN:putativediseaseresistanceproteinRGA4[Setariaitalica]
c15070_g1_i1	gi|670426373|ref|XP_008653833.1|	uncharacterizedproteinLOC103633960[Zeamays]
c15077_g1_i1	gi|729394402|ref|XP_010552711.1|	auxineffluxcarriercomponent3[Tarenayahassleriana]
c1508_g1_i1	gi|670441108|ref|XP_008660831.1|	uncharacterizedproteinLOC103639937[Zeamays]
c15093_g1_i1	gi|743789291|ref|XP_010922869.1|	pentatricopeptiderepeat-containingproteinAt5g15010,mitochondrial[Elaeisguineensis]
c15103_g2_i1	gi|970061619|ref|XP_015057654.1|	uncharacterizedproteinLOC107003921[Solanumpennellii]
c15114_g1_i1	gi|848922967|ref|XP_012857880.1|	phospholipid-transportingATPase2[Erythrantheguttata]
c1512_g1_i1	gi|670387876|ref|XP_008674462.1|	uncharacterizedproteinLOC103650679isoformX1[Zeamays]
c1512_g1_i1	gi|670418639|ref|XP_008650064.1|	uncharacterizedproteinLOC103630778isoformX2[Zeamays]
c15141_g2_i1	gi|670363538|ref|XP_008655750.1|	very-long-chain3-oxoacyl-CoAreductase-likeproteinAt1g24470[Zeamays]
c15145_g1_i1	gi|731356774|ref|XP_010689855.1|	uncharacterizedproteinLOC104903513[Betavulgarissubsp.vulgaris]
c15159_g1_i1	gi|571459206|ref|XP_006581339.1|	homeoboxproteinknotted-1-like3isoformX2[Glycinemax]
c15159_g1_i1	gi|357122524|ref|XP_003562965.1|	uncharacterizedproteinLOC100831011[Brachypodiumdistachyon]
c15166_g1_i1	gi|670362952|ref|XP_008654206.1|	heatshockcognate70kDaprotein-like[Zeamays]
c15169_g1_i1	gi|514797499|ref|XP_004973813.1|	uncharacterizedproteinLOC101755322[Setariaitalica]
c15186_g1_i1	gi|670385729|ref|XP_008673669.1|	putativeribonucleaseHproteinAt1g65750[Zeamays]
c15199_g1_i1	gi|573953572|ref|XP_006659056.1|	fructokinase-2-like[Oryzabrachyantha]
c15202_g2_i1	gi|514745555|ref|XP_004960908.1|	ATP-dependent6-phosphofructokinase6-like[Setariaitalica]
c15214_g1_i1	gi|672178544|ref|XP_008809406.1|	histone-lysineN-methyltransferasesetd3[Phoenixdactylifera]
c15222_g1_i1	gi|514807641|ref|XP_004978673.1|	leucine-richrepeatreceptor-likeproteinkinasePXC1[Setariaitalica]
c15237_g1_i1	gi|514731339|ref|XP_004957158.1|	fasciclin-likearabinogalactanprotein7[Setariaitalica]
c15237_g1_i1	gi|514726218|ref|XP_004955925.1|	uncharacterizedproteinLOC101778315[Setariaitalica]
c15249_g1_i1	gi|514719941|ref|XP_004954362.1|	CLIP-associatedprotein-like[Setariaitalica]
c15249_g2_i1	gi|514719941|ref|XP_004954362.1|	CLIP-associatedprotein-like[Setariaitalica]
c15262_g1_i1	gi|670419682|ref|XP_008650633.1|	uncharacterizedproteinLOC103631517[Zeamays]
c15264_g1_i1	gi|670427713|ref|XP_008654591.1|	PQlooprepeatfamilyproteinisoformX3[Zeamays]
c15265_g2_i1	gi|514810344|ref|XP_004979982.1|	cytochromeP45076M5-like[Setariaitalica]
c15265_g2_i2	gi|514810344|ref|XP_004979982.1|	cytochromeP45076M5-like[Setariaitalica]
c1529_g2_i1	gi|568839897|ref|XP_006473912.1|	lysinehistidinetransporter-like8-like[Citrussinensis]
c1530_g1_i1	gi|514783518|ref|XP_004970363.1|	pentatricopeptiderepeat-containingproteinAt5g15010,mitochondrial[Setariaitalica]
c1531_g1_i1	gi|514728099|ref|XP_004956378.1|	adenine/guaninepermeaseAZG2[Setariaitalica]
c15328_g1_i1	gi|514796273|ref|XP_004973509.1|	transcriptionfactorMYB32-like[Setariaitalica]
c15336_g2_i1	gi|848851402|ref|XP_012836036.1|	uncharacterizedproteinLOC105956698[Erythrantheguttata]
c15341_g1_i1	gi|573951057|ref|XP_006657815.1|	glycine-richRNA-bindingprotein3,mitochondrial-like[Oryzabrachyantha]
c15371_g1_i1	gi|836027056|ref|XP_012698273.1|	putativediseaseresistanceRPP13-likeprotein1[Setariaitalica]
c15371_g2_i1	gi|836027056|ref|XP_012698273.1|	putativediseaseresistanceRPP13-likeprotein1[Setariaitalica]
c15374_g2_i1	gi|573941833|ref|XP_006653304.1|	wall-associatedreceptorkinase2-like[Oryzabrachyantha]
c15392_g1_i1	gi|670369301|ref|XP_008665825.1|	uncharacterizedproteinLOC103644393[Zeamays]
c15398_g1_i1	gi|514716144|ref|XP_004953422.1|	DNA-directedRNApolymeraseIIIsubunitRPC10-like[Setariaitalica]
c15406_g1_i1	gi|573912109|ref|XP_006643770.1|	receptor-likeproteinkinaseHERK1-like[Oryzabrachyantha]
c15410_g2_i1	gi|514797499|ref|XP_004973813.1|	uncharacterizedproteinLOC101755322[Setariaitalica]
c15419_g1_i1	gi|721632238|ref|XP_010230540.1|	MAR-bindingfilament-likeprotein1isoformX1[Brachypodiumdistachyon]
c15426_g1_i1	gi|514756868|ref|XP_004963639.1|	uncharacterizedproteinLOC101753094[Setariaitalica]
c15426_g1_i1	gi|573915811|ref|XP_006645556.1|	uncharacterizedproteinLOC102709890[Oryzabrachyantha]
c1542_g1_i1	gi|514743947|ref|XP_004960510.1|	cysteine-richrepeatsecretoryprotein55-like[Setariaitalica]
c15437_g2_i1	gi|514732856|ref|XP_004957534.1|	auxin-responsiveproteinSAUR36-like[Setariaitalica]
c15448_g1_i1	gi|514809783|ref|XP_004979709.1|	putativediseaseresistanceRPP13-likeprotein3[Setariaitalica]
c15448_g2_i1	gi|836011158|ref|XP_012703454.1|	uncharacterizedproteinLOC101766194isoformX2[Setariaitalica]
c15459_g1_i1	gi|670445462|ref|XP_008663016.1|	putativeribonucleaseHproteinAt1g65750[Zeamays]
c15466_g1_i1	gi|960491833|ref|XP_014751138.1|	uncharacterizedproteinLOC106865512[Brachypodiumdistachyon]
c15466_g2_i1	gi|721627292|ref|XP_010229490.1|	proline-richreceptor-likeproteinkinasePERK8[Brachypodiumdistachyon]
c15474_g1_i1	gi|514732705|ref|XP_004957497.1|	GDSLesterase/lipaseEXL3-like[Setariaitalica]
c1547_g1_i1	gi|460372409|ref|XP_004232023.1|	mitogen-activatedproteinkinasekinasekinaseNPK1-like[Solanumlycopersicum]
c1547_g1_i1	gi|836011560|ref|XP_012703480.1|	celldivisioncycle-associatedprotein7isoformX2[Setariaitalica]
c15491_g1_i1	gi|670418883|ref|XP_008650186.1|	uncharacterizedproteinLOC103630936[Zeamays]
c15497_g2_i1	gi|836003231|ref|XP_012703034.1|	ATP-dependentDNAhelicaseQ-like5[Setariaitalica]
c15501_g1_i1	gi|514741112|ref|XP_004959810.1|	diseaseresistanceproteinRPM1[Setariaitalica]
c1550_g1_i1	gi|670406719|ref|XP_008644887.1|	uncharacterizedproteinLOC103626276[Zeamays]
c1550_g2_i1	gi|670406719|ref|XP_008644887.1|	uncharacterizedproteinLOC103626276[Zeamays]
c15510_g1_i1	gi|955714643|ref|XP_014660146.1|	centromere-associatedproteinEisoformX5[Setariaitalica]
c15510_g2_i1	gi|573958067|ref|XP_006661242.1|	centromere-associatedproteinE-like[Oryzabrachyantha]
c1553_g1_i1	gi|721672250|ref|XP_010236970.1|	uncharacterizedproteinLOC100832884[Brachypodiumdistachyon]
c15544_g1_i1	gi|670381012|ref|XP_008671229.1|	uncharacterizedproteinLOC103648558[Zeamays]
c15547_g1_i1	gi|573965616|ref|XP_006664915.1|	G-typelectinS-receptor-likeserine/threonine-proteinkinaseAt2g19130-like[Oryzabrachyantha]
c15547_g2_i1	gi|721662975|ref|XP_010235335.1|	G-typelectinS-receptor-likeserine/threonine-proteinkinaseAt2g19130[Brachypodiumdistachyon]
c15578_g1_i1	gi|778706224|ref|XP_011655820.1|	proteinRBL[Cucumissativus]
c15579_g1_i1	gi|357149052|ref|XP_003574983.1|	putativegermin-likeprotein2-1[Brachypodiumdistachyon]
c15579_g2_i1	gi|514712432|ref|XP_004952510.1|	putativegermin-likeprotein2-2[Setariaitalica]
c15587_g1_i1	gi|514770106|ref|XP_004966915.1|	uncharacterizedproteinLOC101760967[Setariaitalica]
c1559_g1_i1	gi|670440360|ref|XP_008660471.1|	receptor-likeproteinkinaseAt3g21340isoformX2[Zeamays]
c15611_g1_i1	gi|960461998|ref|XP_014753338.1|	uncharacterizedproteinLOC106865922[Brachypodiumdistachyon]
c15612_g1_i1	gi|721669893|ref|XP_010236410.1|	glutathioneS-transferaseT3-like[Brachypodiumdistachyon]
c15620_g1_i1	gi|836022001|ref|XP_004987020.2|	ABSCISICACID-INSENSITIVE5-likeprotein2[Setariaitalica]
c15623_g1_i1	gi|670363247|ref|XP_008654958.1|	uncharacterizedproteinLOC103634570[Zeamays]
c15623_g2_i1	gi|670363247|ref|XP_008654958.1|	uncharacterizedproteinLOC103634570[Zeamays]
c15677_g1_i1	gi|514811499|ref|XP_004980544.1|	indole-2-monooxygenase-like[Setariaitalica]
c15710_g1_i1	gi|670364977|ref|XP_008660943.1|	uncharacterizedproteinLOC100276621[Zeamays]
c15720_g1_i1	gi|721640939|ref|XP_010231779.1|	WEBfamilyproteinAt5g16730,chloroplastic-like[Brachypodiumdistachyon]
c15747_g1_i1	gi|357122468|ref|XP_003562937.1|	probablemixed-linkedglucansynthase8isoformX1[Brachypodiumdistachyon]
c15755_g1_i1	gi|514793594|ref|XP_004972853.1|	myb-relatedproteinZm38[Setariaitalica]
c15766_g1_i1	gi|670388401|ref|XP_008674687.1|	structuralmaintenanceofchromosomesprotein2-1-likeisoformX1[Zeamays]
c15828_g1_i1	gi|514774992|ref|XP_004968121.1|	uncharacterizedproteinLOC101780825[Setariaitalica]
c15850_g1_i1	gi|960466146|ref|XP_010232635.2|	beta-galactosidase3[Brachypodiumdistachyon]
c15850_g2_i1	gi|835986708|ref|XP_012702069.1|	beta-galactosidase3[Setariaitalica]
c15874_g1_i1	gi|743942085|ref|XP_011015538.1|	probableWRKYtranscriptionfactor3isoformX2[Populuseuphratica]
c15874_g1_i1	gi|514822055|ref|XP_004985698.1|	calmodulin-bindingreceptor-likecytoplasmickinase2[Setariaitalica]
c15876_g1_i1	gi|721640800|ref|XP_010231758.1|	proteinROOTPRIMORDIUMDEFECTIVE1[Brachypodiumdistachyon]
c15886_g1_i1	gi|514797119|ref|XP_004973718.1|	transcriptionfactorbHLH94-like[Setariaitalica]
c15888_g2_i1	gi|356535792|ref|XP_003536427.1|	trihelixtranscriptionfactorGT-2-like[Glycinemax]
c15892_g1_i1	gi|514769214|ref|XP_004966688.1|	uncharacterizedproteinLOC101759474[Setariaitalica]
c15893_g1_i2	gi|951030755|ref|XP_014514976.1|	U-boxdomain-containingprotein33-likeisoformX2[Vignaradiatavar.radiata]
c15898_g1_i1	gi|670369433|ref|XP_008665902.1|	uncharacterizedproteinLOC103644478[Zeamays]
c15906_g2_i1	gi|514742290|ref|XP_004960105.1|	mavicyanin-like[Setariaitalica]
c15917_g1_i1	gi|514800434|ref|XP_004975144.1|	electrontransferflavoproteinsubunitbeta,mitochondrial[Setariaitalica]
c15918_g1_i1	gi|514712786|ref|XP_004952597.1|	proteinindeterminate-domain2-like[Setariaitalica]
c1591_g1_i1	gi|670390489|ref|XP_008675563.1|	cation/H(+)antiporter15-like[Zeamays]
c15922_g1_i1	gi|573961004|ref|XP_006662681.1|	methylesterase17-like[Oryzabrachyantha]
c15949_g1_i1	gi|955720656|ref|XP_014660848.1|	F-boxproteinAt5g03100-like[Setariaitalica]
c15955_g1_i1	gi|645255335|ref|XP_008233456.1|	WPPdomain-associatedprotein[Prunusmume]
c15958_g1_i1	gi|670363064|ref|XP_008654531.1|	putativeribonucleaseHproteinAt1g65750isoformX1[Zeamays]
c15958_g1_i1	gi|923721617|ref|XP_013665217.1|	uncharacterizedproteinLOC106369636[Brassicanapus]
c15972_g1_i1	gi|514717039|ref|XP_004953642.1|	RNAexonuclease4-like[Setariaitalica]
c15997_g1_i1	gi|658001811|ref|XP_008393380.1|	uncharacterizedproteinLOC103455572[Malusdomestica]
c15997_g1_i1	gi|670433062|ref|XP_008657027.1|	uncharacterizedproteinLOC103636454[Zeamays]
c16002_g1_i1	gi|514806836|ref|XP_004978275.1|	pentatricopeptiderepeat-containingproteinAt2g13600-like[Setariaitalica]
c16004_g1_i1	gi|514820476|ref|XP_004984926.1|	tropinonereductasehomologAt5g06060-like[Setariaitalica]
c16004_g1_i2	gi|514820476|ref|XP_004984926.1|	tropinonereductasehomologAt5g06060-like[Setariaitalica]
c16008_g1_i1	gi|357161809|ref|XP_003579210.1|	putativediseaseresistanceRPP13-likeprotein3[Brachypodiumdistachyon]
c16010_g1_i1	gi|670447664|ref|XP_008664032.1|	uncharacterizedproteinLOC103642558[Zeamays]
c16013_g1_i1	gi|573953869|ref|XP_006659198.1|	solublestarchsynthase3,chloroplastic/amyloplastic-like[Oryzabrachyantha]
c16013_g2_i1	gi|514798877|ref|XP_004974377.1|	starchsynthase3,chloroplastic/amyloplastic-like[Setariaitalica]
c16018_g1_i1	gi|514804627|ref|XP_004977185.1|	BTB/POZdomain-containingproteinAt2g13690-like[Setariaitalica]
c16019_g1_i1	gi|357126995|ref|XP_003565172.1|	DNAreplicationcomplexGINSproteinPSF2[Brachypodiumdistachyon]
c16042_g1_i1	gi|670397853|ref|XP_008679018.1|	LOWQUALITYPROTEIN:putativepentatricopeptiderepeat-containingproteinAt3g01580[Zeamays]
c16045_g1_i1	gi|836013523|ref|XP_012703701.1|	putativereceptor-likeproteinkinaseAt3g47110[Setariaitalica]
c16045_g2_i1	gi|836015669|ref|XP_012703958.1|	probableLRRreceptor-likeserine/threonine-proteinkinaseAt3g47570[Setariaitalica]
c16048_g1_i1	gi|727500414|ref|XP_010426247.1|	uncharacterizedproteinLOC104711256[Camelinasativa]
c16048_g2_i1	gi|743880479|ref|XP_011036208.1|	uncharacterizedproteinLOC105133787[Populuseuphratica]
c16051_g1_i1	gi|514788970|ref|XP_004971703.1|	uncharacterizedproteinLOC101779901[Setariaitalica]
c16051_g2_i1	gi|514788970|ref|XP_004971703.1|	uncharacterizedproteinLOC101779901[Setariaitalica]
c16053_g1_i1	gi|573914795|ref|XP_006645063.1|	solublestarchsynthase2-3,chloroplastic/amyloplastic-like[Oryzabrachyantha]
c16053_g1_i1	gi|573914795|ref|XP_006645063.1|	solublestarchsynthase2-3,chloroplastic/amyloplastic-like[Oryzabrachyantha]
c1605_g1_i1	gi|573960878|ref|XP_006662618.1|	uncharacterizedproteinLOC102702324[Oryzabrachyantha]
c16061_g1_i1	gi|514814566|ref|XP_004982054.1|	beta-glucosidase8-like[Setariaitalica]
c16065_g1_i1	gi|514784372|ref|XP_004970575.1|	transketolase,chloroplastic-like[Setariaitalica]
c16065_g1_i1	gi|747042369|ref|XP_011078132.1|	uncharacterizedproteinLOC105161948[Sesamumindicum]
c16065_g1_i1	gi|848893829|ref|XP_012846957.1|	uncharacterizedproteinLOC105966930[Erythrantheguttata]
c16080_g1_i1	gi|835974664|ref|XP_012701508.1|	NACdomain-containingprotein101-like[Setariaitalica]
c16082_g1_i1	gi|514740800|ref|XP_004959731.1|	formin-likeprotein11[Setariaitalica]
c16087_g1_i1	gi|670358035|ref|XP_008680669.1|	hypotheticalproteinisoformX1[Zeamays]
c16091_g1_i1	gi|836021067|ref|XP_012704342.1|	proteinargonauteMEL1-like[Setariaitalica]
c16100_g2_i1	gi|573960139|ref|XP_006662253.1|	uncharacterizedproteinLOC102713578[Oryzabrachyantha]
c16103_g1_i1	gi|514796005|ref|XP_004973443.1|	probableinactive2-oxoglutarate-dependentdioxygenaseAOP2[Setariaitalica]
c16103_g1_i1	gi|357147794|ref|XP_003574488.1|	2-oxoglutarate-dependentdioxygenaseAOP2-like[Brachypodiumdistachyon]
c16108_g1_i1	gi|514713198|ref|XP_004952695.1|	skinsecretoryproteinxP2-like[Setariaitalica]
c1610_g1_i1	gi|960466818|ref|XP_014754292.1|	uncharacterizedproteinLOC100821393[Brachypodiumdistachyon]
c16114_g1_i1	gi|670360775|ref|XP_008643472.1|	uncharacterizedproteinLOC100381684isoformX1[Zeamays]
c16117_g1_i1	gi|923912179|ref|XP_013725801.1|	MADS-boxproteinSOC1-likeisoformX2[Brassicanapus]
c16117_g2_i1	gi|670389535|ref|XP_008675162.1|	serine/argininerepetitivematrixprotein2-like[Zeamays]
c16133_g1_i1	gi|670394300|ref|XP_008677577.1|	uncharacterizedproteinLOC100382601isoformX1[Zeamays]
c16151_g1_i1	gi|514815772|ref|XP_004982636.1|	uncharacterizedproteinLOC101773904[Setariaitalica]
c16159_g1_i1	gi|923645735|ref|XP_013642780.1|	acyltransferase-likeproteinAt3g26840,chloroplastic[Brassicanapus]
c16163_g1_i1	gi|743777376|ref|XP_010919118.1|	proteinSPIRAL1-like5isoformX2[Elaeisguineensis]
c16165_g1_i1	gi|835977569|ref|XP_004970406.2|	uncharacterizedproteinLOC101777604[Setariaitalica]
c16176_g1_i1	gi|514711857|ref|XP_004952376.1|	proteinFON2SPARE1-like[Setariaitalica]
c16178_g1_i1	gi|670424761|ref|XP_008653058.1|	enoyl-CoAhydratase2,peroxisomal-likeisoformX1[Zeamays]
c16187_g2_i1	gi|670426373|ref|XP_008653833.1|	uncharacterizedproteinLOC103633960[Zeamays]
c16193_g1_i1	gi|514815574|ref|XP_004982540.1|	polyadenylate-bindingproteinRBP45[Setariaitalica]
c16202_g1_i2	gi|670400297|ref|XP_008679991.1|	uncharacterizedproteinLOC103654958[Zeamays]
c16214_g1_i1	gi|743780475|ref|XP_010920518.1|	uncharacterizedproteinLOC105044355[Elaeisguineensis]
c16214_g1_i1	gi|514755618|ref|XP_004963326.1|	purpleacidphosphatase2-like[Setariaitalica]
c1621_g1_i1	gi|670419774|ref|XP_008650680.1|	uncharacterizedproteinLOC103631580[Zeamays]
c16224_g1_i1	gi|743915690|ref|XP_011001805.1|	proteinSUPPRESSOROFnpr1-1,CONSTITUTIVE1-like[Populuseuphratica]
c16232_g1_i2	gi|802761907|ref|XP_012089912.1|	transcriptionfactorMYB3-like[Jatrophacurcas]
c16233_g1_i1	gi|960489905|ref|XP_014758824.1|	fattyacidamidehydrolase-like[Brachypodiumdistachyon]
c16237_g1_i1	gi|514801579|ref|XP_004975692.1|	polyadenylate-bindingprotein-interactingprotein7[Setariaitalica]
c16238_g1_i1	gi|670430678|ref|XP_008656054.1|	agamous-likeMADS-boxproteinAGL61[Zeamays]
c16244_g1_i1	gi|970062353|ref|XP_015058068.1|	germin-likeprotein9-3[Solanumpennellii]
c16252_g1_i2	gi|514814826|ref|XP_004982182.1|	tankyrase-1-likeisoformX2[Setariaitalica]
c16266_g1_i1	gi|670445769|ref|XP_008663150.1|	cysteine-richreceptor-likeproteinkinase25isoformX2[Zeamays]
c16274_g1_i1	gi|514720367|ref|XP_004954468.1|	plantintracellularRas-group-relatedLRRprotein6[Setariaitalica]
c16312_g1_i1	gi|670384233|ref|XP_008672934.1|	peroxinPex14isoformX4[Zeamays]
c16312_g2_i1	gi|670410245|ref|XP_008646275.1|	putativeribonucleaseHproteinAt1g65750[Zeamays]
c16319_g1_i1	gi|670432047|ref|XP_008656597.1|	uncharacterizedproteinLOC103636008isoformX1[Zeamays]
c16325_g1_i1	gi|573939312|ref|XP_006652090.1|	uncharacterizedproteinLOC102716207[Oryzabrachyantha]
c16343_g1_i1	gi|670428768|ref|XP_008655231.1|	uncharacterizedproteinLOC100382585isoformX1[Zeamays]
c16344_g1_i1	gi|573931791|ref|XP_006651004.1|	butyrate--CoAligaseAAE11,peroxisomal-like[Oryzabrachyantha]
c16345_g1_i1	gi|836022103|ref|XP_012704599.1|	uncharacterizedproteinLOC101777712[Setariaitalica]
c16345_g1_i1	gi|828339281|ref|XP_012567704.1|	proteinFAM188AisoformX2[Cicerarietinum]
c16355_g1_i1	gi|923871335|ref|XP_013709807.1|	uncharacterizedproteinLOC106413610[Brassicanapus]
c16410_g1_i1	gi|955724083|ref|XP_004981499.3|	nuclearporecomplexproteinNUP1-like[Setariaitalica]
c16421_g1_i1	gi|514814344|ref|XP_004981943.1|	ATP-dependentDNAhelicaseDDM1isoformX1[Setariaitalica]
c16422_g1_i1	gi|670444092|ref|XP_008662486.1|	LOWQUALITYPROTEIN:putativereceptor-likeproteinkinaseAt3g47110[Zeamays]
c16423_g1_i1	gi|670389524|ref|XP_008675159.1|	DNArepairhelicaseXPB1-like[Zeamays]
c16424_g1_i1	gi|670362781|ref|XP_008653588.1|	longchainbasebiosynthesisprotein1a-like[Zeamays]
c16424_g1_i1	gi|514820605|ref|XP_004984989.1|	longchainbasebiosynthesisprotein1a[Setariaitalica]
c16424_g1_i2	gi|514820605|ref|XP_004984989.1|	longchainbasebiosynthesisprotein1a[Setariaitalica]
c16425_g2_i1	gi|670434099|ref|XP_008657558.1|	uncharacterizedproteinLOC103637066[Zeamays]
c16426_g1_i1	gi|514808800|ref|XP_004979233.1|	uncharacterizedproteinLOC101758470[Setariaitalica]
c16431_g1_i1	gi|502183228|ref|XP_004517090.1|	ATP-dependentDNAhelicaseRRM3-like,partial[Cicerarietinum]
c16434_g1_i1	gi|514783081|ref|XP_004970255.1|	proteinCHLOROPLASTENHANCINGSTRESSTOLERANCE,chloroplastic[Setariaitalica]
c16436_g1_i1	gi|670415417|ref|XP_008648770.1|	uncharacterizedproteinLOC103629419[Zeamays]
c16439_g1_i1	gi|514741608|ref|XP_004959933.1|	uncharacterizedproteinLOC101783462isoformX1[Setariaitalica]
c16445_g1_i1	gi|721670221|ref|XP_010236490.1|	uncharacterizedproteinLOC104584074[Brachypodiumdistachyon]
c16450_g1_i1	gi|670422517|ref|XP_008652154.1|	uncharacterizedproteinLOC103632079[Zeamays]
c16451_g1_i1	gi|835988573|ref|XP_004973070.2|	uncharacterizedproteinLOC101775581[Setariaitalica]
c16456_g1_i1	gi|514802137|ref|XP_004975965.1|	pachytenecheckpointprotein2homolog[Setariaitalica]
c16459_g1_i1	gi|835961637|ref|XP_012700816.1|	GDSLesterase/lipaseAt5g45950-like[Setariaitalica]
c16462_g1_i1	gi|514724323|ref|XP_004955463.1|	leucine-richrepeatreceptor-likeserine/threonine-proteinkinaseAt1g17230[Setariaitalica]
c16480_g1_i1	gi|514708820|ref|XP_004951633.1|	UPF0047proteinYjbQ[Setariaitalica]
c16485_g1_i1	gi|514746531|ref|XP_004961136.1|	oleosin16kDa-like[Setariaitalica]
c16487_g1_i1	gi|670387876|ref|XP_008674462.1|	uncharacterizedproteinLOC103650679isoformX1[Zeamays]
c16490_g1_i1	gi|670386270|ref|XP_008673874.1|	serine/threonine-proteinkinasePBS1-like[Zeamays]
c16490_g1_i1	gi|695021981|ref|XP_009398099.1|	GATAtranscriptionfactor5-likeisoformX1[Musaacuminatasubsp.malaccensis]
c16490_g1_i1	gi|514773733|ref|XP_004967810.1|	serine/threonine-proteinkinaseCDL1-likeisoformX2[Setariaitalica]
c16490_g1_i2	gi|695021981|ref|XP_009398099.1|	GATAtranscriptionfactor5-likeisoformX1[Musaacuminatasubsp.malaccensis]
c16490_g1_i2	gi|514773729|ref|XP_004967809.1|	serine/threonine-proteinkinaseCDL1-likeisoformX1[Setariaitalica]
c16495_g1_i1	gi|960492845|ref|XP_010240573.2|	uncharacterizedproteinLOC100828443isoformX2[Brachypodiumdistachyon]
c16496_g1_i1	gi|514769166|ref|XP_004966676.1|	exocystcomplexcomponentEXO70A1-like[Setariaitalica]
c16496_g2_i1	gi|514769166|ref|XP_004966676.1|	exocystcomplexcomponentEXO70A1-like[Setariaitalica]
c16503_g1_i1	gi|670394026|ref|XP_008677438.1|	uncharacterizedproteinLOC100304242isoformX1[Zeamays]
c16507_g1_i1	gi|670367495|ref|XP_008665082.1|	uncharacterizedproteinLOC103643676isoformX2[Zeamays]
c16510_g1_i1	gi|670445187|ref|XP_008662897.1|	uncharacterizedproteinLOC103641326[Zeamays]
c16552_g1_i1	gi|672125154|ref|XP_008785988.1|	uncharacterizedproteinLOC103704473isoformX1[Phoenixdactylifera]
c16552_g1_i1	gi|835972678|ref|XP_004972362.2|	cytosolicsulfotransferase18-like[Setariaitalica]
c1661_g1_i2	gi|514734025|ref|XP_004957819.1|	ribosomalRNAsmallsubunitmethyltransferase,mitochondrial-like[Setariaitalica]
c16636_g1_i2	gi|955715298|ref|XP_014660247.1|	E3ubiquitin-proteinligaseRGLG1-like[Setariaitalica]
c16636_g1_i2	gi|586748934|ref|XP_006851221.1|	G-typelectinS-receptor-likeserine/threonine-proteinkinaseAt4g27290[Amborellatrichopoda]
c16662_g1_i1	gi|670420334|ref|XP_008650991.1|	uncharacterizedproteinLOC100217019isoformX1[Zeamays]
c1666_g1_i1	gi|955304689|ref|XP_014634535.1|	uncharacterizedproteinLOC106799743[Glycinemax]
c16678_g1_i1	gi|670419682|ref|XP_008650633.1|	uncharacterizedproteinLOC103631517[Zeamays]
c16761_g1_i1	gi|743792573|ref|XP_010923717.1|	ethylene-insensitiveprotein2-likeisoformX1[Elaeisguineensis]
c16770_g2_i1	gi|848854782|ref|XP_012849786.1|	galactinol--sucrosegalactosyltransferase[Erythrantheguttata]
c16795_g1_i1	gi|514730725|ref|XP_004957008.1|	2-hydroxyisoflavanonedehydratase-like[Setariaitalica]
c167_g1_i1	gi|970026519|ref|XP_015074571.1|	pyridoxine/pyridoxamine5'-phosphateoxidase2isoformX5[Solanumpennellii]
c16838_g1_i1	gi|514813591|ref|XP_004981578.1|	uncharacterizedproteinLOC101756602[Setariaitalica]
c16859_g1_i2	gi|685321557|ref|XP_009150737.1|	transcriptionfactorHBI1-likeisoformX1[Brassicarapa]
c16871_g1_i1	gi|769824436|ref|XP_006827593.2|	uncharacterizedproteinLOC18422994[Amborellatrichopoda]
c16895_g1_i1	gi|514820686|ref|XP_004985029.1|	thaumatin-likeprotein1b[Setariaitalica]
c16924_g1_i1	gi|835960606|ref|XP_012700706.1|	proteinNYNRIN-like[Setariaitalica]
c16944_g1_i1	gi|960478293|ref|XP_014756433.1|	uncharacterizedproteinLOC100837266[Brachypodiumdistachyon]
c16956_g2_i1	gi|502101159|ref|XP_004491828.1|	KHdomain-containingproteinAt4g18375-like[Cicerarietinum]
c16964_g1_i1	gi|670421733|ref|XP_008651780.1|	uncharacterizedproteinLOC100384518isoformX4[Zeamays]
c16964_g1_i1	gi|670374855|ref|XP_008668783.1|	LOWQUALITYPROTEIN:ubiquitincarboxyl-terminalhydrolase22[Zeamays]
c16993_g1_i1	gi|573931941|ref|XP_006651079.1|	pentatricopeptiderepeat-containingproteinAt5g56310-like[Oryzabrachyantha]
c16996_g1_i1	gi|670428768|ref|XP_008655231.1|	uncharacterizedproteinLOC100382585isoformX1[Zeamays]
c169_g2_i1	gi|514723867|ref|XP_004955352.1|	diseaseresistanceproteinRGA2-like[Setariaitalica]
c17007_g1_i1	gi|670434099|ref|XP_008657558.1|	uncharacterizedproteinLOC103637066[Zeamays]
c17020_g1_i2	gi|514817326|ref|XP_004983387.1|	uncharacterizedproteinLOC101768255[Setariaitalica]
c17076_g1_i1	gi|573915940|ref|XP_006645620.1|	peptide-N4-(N-acetyl-beta-glucosaminyl)asparagineamidaseA-like[Oryzabrachyantha]
c1710_g1_i1	gi|670432252|ref|XP_008656688.1|	cytochromeP45072A15-like[Zeamays]
c17180_g1_i1	gi|923644444|ref|XP_013642360.1|	SWI/SNFcomplexsubunitSWI3C-like[Brassicanapus]
c17195_g1_i1	gi|573955422|ref|XP_006659951.1|	putativediseaseresistanceRPP13-likeprotein3-like[Oryzabrachyantha]
c17205_g1_i1	gi|514734672|ref|XP_004957969.1|	mixed-linkedglucansynthase4-like[Setariaitalica]
c17207_g1_i2	gi|670369401|ref|XP_008665883.1|	uncharacterizedproteinLOC103644458[Zeamays]
c17237_g1_i1	gi|721613509|ref|XP_010240502.1|	glyceraldehyde-3-phosphatedehydrogenaseGAPCP2,chloroplastic-like[Brachypodiumdistachyon]
c17238_g1_i1	gi|670401862|ref|XP_008680794.1|	LOWQUALITYPROTEIN:wall-associatedreceptorkinase3-like[Zeamays]
c17262_g1_i1	gi|514771439|ref|XP_004967251.1|	uncharacterizedproteinLOC101757976[Setariaitalica]
c17262_g1_i1	gi|514779204|ref|XP_004969292.1|	probableauxineffluxcarriercomponent3a[Setariaitalica]
c17272_g1_i1	gi|670439982|ref|XP_008660314.1|	replicationfactorAprotein1-like[Zeamays]
c17298_g1_i1	gi|835974188|ref|XP_004969280.2|	probableglycosyltransferaseAt5g03795,partial[Setariaitalica]
c17298_g1_i1	gi|835974188|ref|XP_004969280.2|	probableglycosyltransferaseAt5g03795,partial[Setariaitalica]
c17298_g1_i1	gi|823136903|ref|XP_012468223.1|	SRSFproteinkinase2-like[Gossypiumraimondii]
c17307_g1_i1	gi|960469591|ref|XP_014754840.1|	uncharacterizedproteinLOC106866226[Brachypodiumdistachyon]
c1731_g1_i1	gi|720028071|ref|XP_010264784.1|	uncharacterizedproteinLOC104602705[Nelumbonucifera]
c1731_g2_i1	gi|670422741|ref|XP_008652237.1|	uncharacterizedproteinLOC103632192[Zeamays]
c17327_g1_i1	gi|514816978|ref|XP_004983221.1|	leucine-richrepeatextensin-likeprotein5[Setariaitalica]
c17327_g2_i1	gi|514816978|ref|XP_004983221.1|	leucine-richrepeatextensin-likeprotein5[Setariaitalica]
c17364_g1_i1	gi|514737130|ref|XP_004958706.1|	cytochromeP450714B1-likeisoformX1[Setariaitalica]
c17388_g1_i1	gi|835980337|ref|XP_012701768.1|	cyclin-B1-3-like[Setariaitalica]
c17401_g1_i1	gi|514798031|ref|XP_004973961.1|	probablemitochondrialadeninenucleotidetransporterBTL1[Setariaitalica]
c17417_g1_i1	gi|835909709|ref|XP_012701133.1|	LOWQUALITYPROTEIN:probableWRKYtranscriptionfactor61[Setariaitalica]
c17434_g1_i1	gi|514789643|ref|XP_004971875.1|	uncharacterizedproteinLOC101762739[Setariaitalica]
c17457_g1_i1	gi|514714315|ref|XP_004952977.1|	high-affinitynitratetransporter-activatingprotein2.1-like[Setariaitalica]
c17468_g1_i1	gi|573945138|ref|XP_006654909.1|	putativeproteinphosphatase2C46-like,partial[Oryzabrachyantha]
c17513_g2_i1	gi|514775554|ref|XP_004968258.1|	receptor-likeproteinkinaseHERK1[Setariaitalica]
c17543_g1_i1	gi|514803069|ref|XP_004976425.1|	putativekinase-likeproteinTMKL1[Setariaitalica]
c17550_g1_i2	gi|470128558|ref|XP_004300205.1|	probabletranscriptionfactorKAN2isoformX5[Fragariavescasubsp.vesca]
c17555_g1_i1	gi|670381984|ref|XP_008671739.1|	uncharacterizedproteinLOC103649194[Zeamays]
c17555_g2_i1	gi|670428768|ref|XP_008655231.1|	uncharacterizedproteinLOC100382585isoformX1[Zeamays]
c17565_g1_i1	gi|670428768|ref|XP_008655231.1|	uncharacterizedproteinLOC100382585isoformX1[Zeamays]
c17576_g1_i1	gi|951032754|ref|XP_014515486.1|	uncharacterizedproteinLOC106773296[Vignaradiatavar.radiata]
c17578_g2_i1	gi|670392022|ref|XP_008676375.1|	uncharacterizedproteinLOC103652604[Zeamays]
c175_g2_i1	gi|514777574|ref|XP_004968844.1|	F-box/kelch-repeatproteinAt5g43190-like[Setariaitalica]
c17655_g1_i1	gi|670438405|ref|XP_008659694.1|	reticulineoxidase-likeprotein[Zeamays]
c17665_g1_i2	gi|670422817|ref|XP_008652269.1|	uncharacterizedproteinLOC103632228[Zeamays]
c17717_g1_i1	gi|670375396|ref|XP_008669008.1|	cytochromeP45087A3isoformX2[Zeamays]
c1774_g1_i1	gi|720028071|ref|XP_010264784.1|	uncharacterizedproteinLOC104602705[Nelumbonucifera]
c17756_g1_i1	gi|514714946|ref|XP_004953123.1|	uncharacterizedproteinLOC101767761[Setariaitalica]
c17789_g1_i1	gi|357125767|ref|XP_003564561.1|	probablemembrane-associatedkinaseregulator4[Brachypodiumdistachyon]
c17794_g1_i1	gi|743804156|ref|XP_010927116.1|	uncharacterizedproteinLOC105049236[Elaeisguineensis]
c17810_g1_i1	gi|514714439|ref|XP_004953005.1|	ankyrinrepeatanddeathdomain-containingprotein1A[Setariaitalica]
c17811_g1_i1	gi|670428768|ref|XP_008655231.1|	uncharacterizedproteinLOC100382585isoformX1[Zeamays]
c17812_g1_i1	gi|670432047|ref|XP_008656597.1|	uncharacterizedproteinLOC103636008isoformX1[Zeamays]
c17812_g1_i1	gi|356526723|ref|XP_003531966.1|	tRNA-dihydrouridine(20)synthase[NAD(P)+]-likeisoformX3[Glycinemax]
c17822_g1_i1	gi|514711512|ref|XP_004952297.1|	proteinIQ-DOMAIN1-like[Setariaitalica]
c17831_g1_i2	gi|955715121|ref|XP_014660229.1|	LOWQUALITYPROTEIN:S-norcoclaurinesynthase2-like[Setariaitalica]
c17832_g2_i1	gi|573922672|ref|XP_006648919.1|	uncharacterizedproteinLOC102712060[Oryzabrachyantha]
c17861_g1_i1	gi|721687129|ref|XP_010239158.1|	uncharacterizedproteinLOC100830759[Brachypodiumdistachyon]
c17874_g1_i1	gi|657997428|ref|XP_008391097.1|	TGF-beta-activatedkinase1andMAP3K7-bindingprotein3-like[Malusdomestica]
c17904_g2_i1	gi|514786614|ref|XP_004971131.1|	uncharacterizedproteinLOC101786617[Setariaitalica]
c17970_g1_i1	gi|835952465|ref|XP_012700317.1|	scopoletinglucosyltransferase-like[Setariaitalica]
c17994_g1_i1	gi|514817509|ref|XP_004983475.1|	pentatricopeptiderepeat-containingproteinAt4g18520-like[Setariaitalica]
c17999_g2_i1	gi|955714890|ref|XP_012699225.2|	uncharacterizedproteinLOC101780489[Setariaitalica]
c18000_g2_i1	gi|514800537|ref|XP_004975193.1|	ABCtransporterCfamilymember4-likeisoformX2[Setariaitalica]
c18056_g2_i1	gi|670419774|ref|XP_008650680.1|	uncharacterizedproteinLOC103631580[Zeamays]
c18063_g2_i1	gi|836022964|ref|XP_012704662.1|	uncharacterizedproteinLOC101778248[Setariaitalica]
c18070_g2_i1	gi|685385060|ref|XP_009124577.1|	uncharacterizedproteinLOC103849567[Brassicarapa]
c18075_g1_i1	gi|514713226|ref|XP_004952704.1|	coleoptilephototropismprotein1isoformX2[Setariaitalica]
c18080_g1_i1	gi|835925464|ref|XP_012698983.1|	uncharacterizedproteinLOC105913708[Setariaitalica]
c1808_g1_i1	gi|514796541|ref|XP_004973577.1|	RING-H2fingerproteinATL13-like[Setariaitalica]
c18095_g1_i1	gi|514760223|ref|XP_004964486.1|	uncharacterizedproteinLOC101778925[Setariaitalica]
c18100_g2_i1	gi|670389045|ref|XP_008674946.1|	uncharacterizedproteinLOC103651125[Zeamays]
c18113_g1_i1	gi|835932277|ref|XP_012699363.1|	uncharacterizedproteinLOC101755773[Setariaitalica]
c18114_g2_i1	gi|836016408|ref|XP_012704037.1|	uncharacterizedproteinLOC101778892isoformX1[Setariaitalica]
c18125_g1_i1	gi|357150191|ref|XP_003575373.1|	uncharacterizedproteinLOC100832360[Brachypodiumdistachyon]
c18147_g1_i1	gi|685309705|ref|XP_009145459.1|	isocitratelyase[Brassicarapa]
c18170_g1_i1	gi|727566472|ref|XP_010455609.1|	proteinSTAY-GREEN2,chloroplastic-like[Camelinasativa]
c18174_g1_i1	gi|514778558|ref|XP_004969127.1|	ABCtransporterGfamilymember36[Setariaitalica]
c18182_g1_i1	gi|502164036|ref|XP_004513027.1|	proteinphosphatase2Candcyclicnucleotide-binding/kinasedomain-containingprotein[Cicerarietinum]
c18229_g2_i1	gi|514732216|ref|XP_004957375.1|	mucin-5AC-like[Setariaitalica]
c18232_g1_i1	gi|836020522|ref|XP_012704300.1|	L-typelectin-domaincontainingreceptorkinaseIV.1-like[Setariaitalica]
c18257_g1_i1	gi|356562922|ref|XP_003549717.1|	proteinS-acyltransferase24-likeisoformX1[Glycinemax]
c18271_g1_i1	gi|514729561|ref|XP_004956728.1|	mitogen-activatedproteinkinasekinasekinaseNPK1-likeisoformX2[Setariaitalica]
c18288_g1_i1	gi|514722805|ref|XP_004955084.1|	uncharacterizedproteinLOC101763439[Setariaitalica]
c18302_g1_i1	gi|670363247|ref|XP_008654958.1|	uncharacterizedproteinLOC103634570[Zeamays]
c1832_g1_i1	gi|514800170|ref|XP_004975016.1|	tRNA-dihydrouridine(47)synthase[NAD(P)(+)]-like[Setariaitalica]
c18338_g1_i1	gi|670419774|ref|XP_008650680.1|	uncharacterizedproteinLOC103631580[Zeamays]
c18338_g1_i1	gi|836012776|ref|XP_012703602.1|	probableWRKYtranscriptionfactor20[Setariaitalica]
c18376_g1_i1	gi|573920148|ref|XP_006647679.1|	MATEeffluxfamilyprotein9-like[Oryzabrachyantha]
c18376_g2_i1	gi|357165354|ref|XP_003580355.1|	proteinDETOXIFICATION49-like[Brachypodiumdistachyon]
c18379_g1_i1	gi|514788934|ref|XP_004971694.1|	proteinBREASTCANCERSUSCEPTIBILITY2homologB-like[Setariaitalica]
c18410_g1_i1	gi|357132272|ref|XP_003567755.1|	probableinactiveleucine-richrepeatreceptor-likeproteinkinaseAt1g66830[Brachypodiumdistachyon]
c18434_g1_i1	gi|514724124|ref|XP_004955415.1|	homeoboxproteinroughsheath1-like[Setariaitalica]
c18443_g1_i1	gi|514797692|ref|XP_004973861.1|	DNA-damage-repair/tolerationproteinDRT100[Setariaitalica]
c18462_g2_i1	gi|573943646|ref|XP_006654191.1|	probablemetal-nicotianaminetransporterYSL3-like[Oryzabrachyantha]
c18464_g2_i1	gi|514764935|ref|XP_004965630.1|	translationinitiationfactorIF-2[Setariaitalica]
c18467_g1_i1	gi|514780998|ref|XP_004969731.1|	wall-associatedreceptorkinase3-like[Setariaitalica]
c18509_g2_i1	gi|670395132|ref|XP_008677984.1|	putativeribonucleaseHproteinAt1g65750[Zeamays]
c18524_g1_i1	gi|670387878|ref|XP_008674463.1|	uncharacterizedproteinLOC103650679isoformX2[Zeamays]
c18542_g1_i1	gi|698574811|ref|XP_009775762.1|	uncharacterizedproteinLOC104225616isoformX2[Nicotianasylvestris]
c1855_g1_i1	gi|514798151|ref|XP_004974020.1|	glycerophosphodiesterphosphodiesteraseGDPD1,chloroplastic-like[Setariaitalica]
c18584_g1_i1	gi|514751062|ref|XP_004962258.1|	hexokinase-10-like[Setariaitalica]
c18584_g2_i1	gi|514751062|ref|XP_004962258.1|	hexokinase-10-like[Setariaitalica]
c18589_g1_i1	gi|670395191|ref|XP_008678008.1|	uncharacterizedproteinLOC103652805[Zeamays]
c18589_g2_i1	gi|514811761|ref|XP_004980675.1|	uncharacterizedproteinLOC101757010[Setariaitalica]
c18620_g1_i1	gi|670425513|ref|XP_008653394.1|	phragmoplastorientingkinesin-1-like[Zeamays]
c18624_g1_i1	gi|514773362|ref|XP_004967718.1|	uncharacterizedproteinLOC101755289[Setariaitalica]
c1865_g1_i1	gi|514718799|ref|XP_004954083.1|	proteintrichomebirefringence-like1[Setariaitalica]
c18683_g1_i1	gi|357119078|ref|XP_003561273.1|	uncharacterizedproteinLOC100828454[Brachypodiumdistachyon]
c18683_g2_i1	gi|514726202|ref|XP_004955921.1|	uncharacterizedproteinLOC101775458[Setariaitalica]
c186_g1_i1	gi|514718364|ref|XP_004953973.1|	proteinEXORDIUM-like[Setariaitalica]
c18702_g1_i1	gi|514746241|ref|XP_004961074.1|	uncharacterizedproteinLOC101785880[Setariaitalica]
c18704_g1_i1	gi|514824780|ref|XP_004987048.1|	uncharacterizedproteinLOC101783243[Setariaitalica]
c18707_g1_i1	gi|835948967|ref|XP_012700183.1|	LOWQUALITYPROTEIN:ABCtransporterBfamilymember21[Setariaitalica]
c18736_g1_i1	gi|658014631|ref|XP_008342636.1|	putativereceptor-likeproteinkinaseAt1g72540[Malusdomestica]
c18756_g1_i1	gi|670417490|ref|XP_008649562.1|	importinsubunitbeta-1-like[Zeamays]
c18761_g1_i1	gi|357117278|ref|XP_003560399.1|	proteinNUCLEARFUSIONDEFECTIVE2[Brachypodiumdistachyon]
c18778_g2_i1	gi|923598982|ref|XP_013740530.1|	uncharacterizedproteinLOC106443517[Brassicanapus]
c18786_g1_i1	gi|670418883|ref|XP_008650186.1|	uncharacterizedproteinLOC103630936[Zeamays]
c18787_g1_i1	gi|670391984|ref|XP_008676354.1|	uncharacterizedproteinLOC103652582[Zeamays]
c18795_g1_i1	gi|568878750|ref|XP_006492349.1|	DEAD-boxATP-dependentRNAhelicase24-like[Citrussinensis]
c18802_g1_i1	gi|698521556|ref|XP_009757585.1|	transcriptionfactorBIM1isoformX2[Nicotianasylvestris]
c18814_g1_i1	gi|514729561|ref|XP_004956728.1|	mitogen-activatedproteinkinasekinasekinaseNPK1-likeisoformX2[Setariaitalica]
c18819_g1_i1	gi|514799626|ref|XP_004974750.1|	UDP-glycosyltransferase89B2-like[Setariaitalica]
c18829_g1_i1	gi|514808242|ref|XP_004978963.1|	proteinACCELERATEDCELLDEATH6-likeisoformX1[Setariaitalica]
c18855_g1_i1	gi|514724520|ref|XP_004955511.1|	probablecarboxylesterase15[Setariaitalica]
c18888_g1_i1	gi|514713825|ref|XP_004952858.1|	sugartransportprotein5-like[Setariaitalica]
c18894_g1_i1	gi|514783065|ref|XP_004970251.1|	ethylene-responsivetranscriptionfactor4[Setariaitalica]
c18904_g1_i1	gi|743890572|ref|XP_011039085.1|	uncharacterizedproteinLOC105135757[Populuseuphratica]
c18906_g1_i1	gi|514782182|ref|XP_004970029.1|	tubby-likeF-boxprotein2[Setariaitalica]
c18919_g1_i1	gi|514758039|ref|XP_004963935.1|	uncharacterizedproteinLOC101772539[Setariaitalica]
c18985_g1_i1	gi|514767741|ref|XP_004966317.1|	14kDazinc-bindingprotein[Setariaitalica]
c18997_g1_i2	gi|670425164|ref|XP_008653245.1|	uncharacterizedproteinLOC103633301[Zeamays]
c18997_g1_i2	gi|514709521|ref|XP_004951804.1|	zincfingerCCCHdomain-containingprotein18-like[Setariaitalica]
c189_g1_i1	gi|573919843|ref|XP_006647530.1|	histone-lysineN-methyltransferaseSUVR2-like[Oryzabrachyantha]
c1901_g1_i1	gi|514817774|ref|XP_004983601.1|	uncharacterizedproteinLOC101756208[Setariaitalica]
c19053_g1_i1	gi|357132043|ref|XP_003567642.1|	probablebeta-1,3-galactosyltransferase16[Brachypodiumdistachyon]
c19054_g1_i1	gi|514760017|ref|XP_004964439.1|	magnesiumprotoporphyrinIXmethyltransferase,chloroplastic[Setariaitalica]
c19078_g1_i1	gi|514815315|ref|XP_004982416.1|	B3domain-containingproteinOs03g0619800-like[Setariaitalica]
c190_g1_i2	gi|670391444|ref|XP_008676069.1|	uncharacterizedproteinLOC103652215[Zeamays]
c19108_g1_i1	gi|514764774|ref|XP_004965590.1|	E3ubiquitin-proteinligaseCCNB1IP1homologisoformX3[Setariaitalica]
c19130_g1_i1	gi|573922898|ref|XP_006649030.1|	uncharacterizedproteinLOC102700126[Oryzabrachyantha]
c19157_g1_i1	gi|357134532|ref|XP_003568871.1|	tropinonereductase-like3[Brachypodiumdistachyon]
c19173_g1_i1	gi|670396154|ref|XP_008678393.1|	putativeribonucleaseHproteinAt1g65750[Zeamays]
c1924_g1_i1	gi|670397292|ref|XP_008678799.1|	zincfingerMYM-typeprotein1-likeisoformX2[Zeamays]
c19271_g1_i1	gi|670403043|ref|XP_008681420.1|	putativeproteinphosphatase2CfamilyproteinisoformX1[Zeamays]
c1931_g1_i1	gi|514756354|ref|XP_004963509.1|	auxin-responsiveproteinSAUR40-like[Setariaitalica]
c19334_g2_i1	gi|955335934|ref|XP_003532912.2|	inosine-5'-monophosphatedehydrogenase[Glycinemax]
c19353_g1_i1	gi|960453331|ref|XP_014751717.1|	cytochromeP45089A2-like[Brachypodiumdistachyon]
c19390_g1_i1	gi|514726391|ref|XP_004955968.1|	putativelipid-transferproteinDIR1[Setariaitalica]
c19393_g1_i1	gi|743761816|ref|XP_010904969.1|	uncharacterizedproteinLOC105032266[Elaeisguineensis]
c19408_g1_i1	gi|836028325|ref|XP_012698393.1|	UPF0481proteinAt3g47200-like[Setariaitalica]
c19411_g1_i1	gi|514777188|ref|XP_004968663.1|	peroxidase5-like[Setariaitalica]
c19438_g1_i2	gi|357139974|ref|XP_003571549.1|	BTB/POZandMATHdomain-containingprotein1-like[Brachypodiumdistachyon]
c19468_g1_i1	gi|357168242|ref|XP_003581553.1|	guardcellS-typeanionchannelSLAC1[Brachypodiumdistachyon]
c19526_g1_i1	gi|514720653|ref|XP_004954539.1|	uncharacterizedproteinLOC101767503[Setariaitalica]
c19534_g1_i1	gi|835950474|ref|XP_012700241.1|	scarecrow-likeprotein9[Setariaitalica]
c19535_g1_i1	gi|670416192|ref|XP_008649063.1|	5E5antigenisoformX1[Zeamays]
c19545_g1_i1	gi|357113830|ref|XP_003558704.1|	nuclearporecomplexproteinNUP96[Brachypodiumdistachyon]
c1955_g1_i1	gi|670393856|ref|XP_008677345.1|	LOC100284813isoformX1[Zeamays]
c19588_g1_i1	gi|514725463|ref|XP_004955739.1|	probablebeta-1,3-galactosyltransferase18[Setariaitalica]
c19600_g1_i1	gi|514724733|ref|XP_004955566.1|	glucanendo-1,3-beta-glucosidase8[Setariaitalica]
c19612_g1_i1	gi|514819224|ref|XP_004984310.1|	skinsecretoryproteinxP2-like[Setariaitalica]
c19664_g1_i1	gi|670363247|ref|XP_008654958.1|	uncharacterizedproteinLOC103634570[Zeamays]
c19689_g2_i1	gi|514815558|ref|XP_004982532.1|	probablepotassiumtransporter16[Setariaitalica]
c19689_g3_i1	gi|514815558|ref|XP_004982532.1|	probablepotassiumtransporter16[Setariaitalica]
c19691_g1_i1	gi|670407064|ref|XP_008645029.1|	putativediseaseresistanceRPP13-likeprotein1[Zeamays]
c19724_g1_i1	gi|848901453|ref|XP_012850842.1|	ankyrinrepeat-containingproteinAt5g02620-like[Erythrantheguttata]
c19728_g1_i1	gi|514810146|ref|XP_004979885.1|	uncharacterizedproteinLOC101761326[Setariaitalica]
c19728_g2_i1	gi|514810146|ref|XP_004979885.1|	uncharacterizedproteinLOC101761326[Setariaitalica]
c19730_g1_i1	gi|514799626|ref|XP_004974750.1|	UDP-glycosyltransferase89B2-like[Setariaitalica]
c19730_g2_i1	gi|514799626|ref|XP_004974750.1|	UDP-glycosyltransferase89B2-like[Setariaitalica]
c19753_g1_i1	gi|960494131|ref|XP_014751610.1|	glutathioneS-transferaseT3-likeisoformX2[Brachypodiumdistachyon]
c19753_g1_i2	gi|960494131|ref|XP_014751610.1|	glutathioneS-transferaseT3-likeisoformX2[Brachypodiumdistachyon]
c19760_g1_i1	gi|514808762|ref|XP_004979215.1|	receptorlikeproteinkinaseS.2[Setariaitalica]
c19767_g2_i1	gi|802585947|ref|XP_012070640.1|	proteinULTRAPETALA2-like[Jatrophacurcas]
c19771_g1_i1	gi|951059786|ref|XP_014522470.1|	receptor-likeprotein12[Vignaradiatavar.radiata]
c19801_g1_i1	gi|670426666|ref|XP_008653992.1|	uncharacterizedproteinLOC103634183[Zeamays]
c19858_g1_i1	gi|670445373|ref|XP_008662981.1|	uncharacterizedproteinLOC103641407[Zeamays]
c19858_g2_i1	gi|514756282|ref|XP_004963491.1|	uncharacterizedproteinLOC101774581[Setariaitalica]
c19868_g1_i1	gi|670367253|ref|XP_008664989.1|	molybdatetransporter1[Zeamays]
c19868_g1_i1	gi|460366908|ref|XP_004229318.1|	FanconianemiagroupIprotein[Solanumlycopersicum]
c19884_g1_i1	gi|670419774|ref|XP_008650680.1|	uncharacterizedproteinLOC103631580[Zeamays]
c19896_g1_i1	gi|836027056|ref|XP_012698273.1|	putativediseaseresistanceRPP13-likeprotein1[Setariaitalica]
c19904_g2_i1	gi|955719718|ref|XP_014660780.1|	uncharacterizedproteinLOC101756116[Setariaitalica]
c19910_g1_i1	gi|747051876|ref|XP_011072033.1|	bifunctionalD-cysteinedesulfhydrase/1-aminocyclopropane-1-carboxylatedeaminase,mitochondrial[Sesamumindicum]
c19910_g1_i1	gi|514724430|ref|XP_004955489.1|	myristoylatedalanine-richC-kinasesubstrate-like[Setariaitalica]
c19944_g2_i1	gi|836022103|ref|XP_012704599.1|	uncharacterizedproteinLOC101777712[Setariaitalica]
c19950_g1_i1	gi|670421134|ref|XP_008651446.1|	racGTPaseactivatingproteinisoformX1[Zeamays]
c19967_g2_i1	gi|670384823|ref|XP_008673255.1|	uncharacterizedproteinLOC100384080isoformX3[Zeamays]
c19969_g1_i1	gi|514775754|ref|XP_004968309.1|	mini-chromosomemaintenancecomplex-bindingprotein[Setariaitalica]
c20014_g1_i1	gi|685335941|ref|XP_009105328.1|	proteinterminalear1homolog[Brassicarapa]
c20042_g1_i1	gi|514744918|ref|XP_004960754.1|	2-alkenalreductase(NADP(+)-dependent)-like[Setariaitalica]
c20042_g2_i1	gi|357160426|ref|XP_003578761.1|	2-alkenalreductase(NADP(+)-dependent)-like[Brachypodiumdistachyon]
c20064_g2_i1	gi|670374751|ref|XP_008668747.1|	indole-3-aceticacid-inducedproteinARG7-like[Zeamays]
c20065_g1_i1	gi|514805382|ref|XP_004977552.1|	peptidyl-prolylcis-transisomeraseFKBP42-like[Setariaitalica]
c20079_g1_i2	gi|514786648|ref|XP_004971139.1|	randomslugprotein5-like[Setariaitalica]
c20098_g1_i1	gi|514817184|ref|XP_004983320.1|	uncharacterizedproteinLOC101773911[Setariaitalica]
c20108_g1_i1	gi|720040072|ref|XP_010268486.1|	clusteredmitochondriaproteinhomolog[Nelumbonucifera]
c20126_g2_i1	gi|960453551|ref|XP_010230116.2|	uncharacterizedproteinLOC100825881[Brachypodiumdistachyon]
c20143_g1_i2	gi|514817536|ref|XP_004983488.1|	homeobox-leucinezipperproteinHOX15-like[Setariaitalica]
c20143_g1_i2	gi|568855473|ref|XP_006481329.1|	probableacyl-activatingenzyme5,peroxisomal-like[Citrussinensis]
c20177_g1_i1	gi|670444043|ref|XP_008662461.1|	cytochromeP45094C1-like[Zeamays]
c20183_g1_i2	gi|573915725|ref|XP_006645513.1|	glycine-richcellwallstructuralprotein2-like[Oryzabrachyantha]
c20207_g1_i1	gi|670363247|ref|XP_008654958.1|	uncharacterizedproteinLOC103634570[Zeamays]
c20219_g1_i1	gi|514814838|ref|XP_004982187.1|	uncharacterizedproteinLOC101763093[Setariaitalica]
c20228_g1_i1	gi|514747957|ref|XP_004961497.1|	ras-relatedproteinRIC2-like[Setariaitalica]
c2022_g1_i1	gi|835974279|ref|XP_004969490.2|	LOWQUALITYPROTEIN:auxinresponsefactor2-like[Setariaitalica]
c20234_g1_i1	gi|514731025|ref|XP_004957082.1|	E3ubiquitin-proteinligaseATL6-like[Setariaitalica]
c20245_g1_i1	gi|657989662|ref|XP_008387042.1|	probableF-boxproteinAt1g60180[Malusdomestica]
c20249_g1_i1	gi|514820583|ref|XP_004984978.1|	diseaseresistanceproteinRPS2-like[Setariaitalica]
c20249_g2_i1	gi|514820583|ref|XP_004984978.1|	diseaseresistanceproteinRPS2-like[Setariaitalica]
c20252_g3_i1	gi|670363068|ref|XP_008654536.1|	putativeribonucleaseHproteinAt1g65750isoformX3[Zeamays]
c20271_g1_i1	gi|670363247|ref|XP_008654958.1|	uncharacterizedproteinLOC103634570[Zeamays]
c20278_g1_i1	gi|721687129|ref|XP_010239158.1|	uncharacterizedproteinLOC100830759[Brachypodiumdistachyon]
c2027_g1_i1	gi|659101745|ref|XP_008451772.1|	ABCtransporterGfamilymember10[Cucumismelo]
c20289_g1_i1	gi|672207132|ref|XP_008779617.1|	uncharacterizedproteinLOC103699371,partial[Phoenixdactylifera]
c20295_g2_i1	gi|470138628|ref|XP_004305057.1|	uncharacterizedproteinLOC101314589[Fragariavescasubsp.vesca]
c20299_g1_i1	gi|514802015|ref|XP_004975905.1|	kinesinKP1[Setariaitalica]
c2029_g1_i1	gi|502161584|ref|XP_004512213.1|	E3ubiquitin-proteinligaseMBR2-like[Cicerarietinum]
c2029_g2_i1	gi|573964707|ref|XP_006664474.1|	uncharacterizedproteinLOC102700201[Oryzabrachyantha]
c20302_g2_i1	gi|670366129|ref|XP_008664528.1|	patatin-likeprotein2[Zeamays]
c20317_g1_i1	gi|514824294|ref|XP_004986805.1|	pentatricopeptiderepeat-containingproteinAt2g44880[Setariaitalica]
c20326_g1_i1	gi|729386907|ref|XP_010551537.1|	probablemethyltransferasePMT2isoformX1[Tarenayahassleriana]
c20334_g1_i1	gi|514715455|ref|XP_004953250.1|	uncharacterizedproteinLOC101783675[Setariaitalica]
c20336_g1_i1	gi|514719867|ref|XP_004954343.1|	uncharacterizedproteinLOC101763564isoformX1[Setariaitalica]
c20338_g1_i1	gi|514824296|ref|XP_004986806.1|	U-boxdomain-containingprotein35-like[Setariaitalica]
c20347_g1_i1	gi|514777588|ref|XP_004968850.1|	uncharacterizedproteinLOC101774085[Setariaitalica]
c20347_g1_i1	gi|727481270|ref|XP_010416496.1|	uncharacterizedproteinLOC104702341[Camelinasativa]
c20352_g2_i1	gi|670440756|ref|XP_008660644.1|	uncharacterizedproteinLOC103639687[Zeamays]
c20370_g1_i1	gi|670396986|ref|XP_008678685.1|	histidinedecarboxylase-like[Zeamays]
c20442_g2_i1	gi|514754215|ref|XP_004962985.1|	probableserine/threonine-proteinkinaseAt1g54610[Setariaitalica]
c20442_g3_i1	gi|685267433|ref|XP_009124224.1|	uncharacterizedproteinLOC103849165[Brassicarapa]
c20452_g1_i1	gi|670381058|ref|XP_008671257.1|	putativepentatricopeptiderepeat-containingproteinAt1g09680[Zeamays]
c20455_g1_i1	gi|514766686|ref|XP_004966057.1|	L-ascorbateoxidase-like[Setariaitalica]
c20482_g1_i2	gi|960486476|ref|XP_014758136.1|	uncharacterizedproteinLOC106866809isoformX2[Brachypodiumdistachyon]
c20482_g2_i1	gi|670367099|ref|XP_008664929.1|	uncharacterizedproteinLOC103643534[Zeamays]
c20537_g1_i1	gi|720010710|ref|XP_010259333.1|	universalstressproteinA-likeprotein[Nelumbonucifera]
c20557_g1_i1	gi|670392022|ref|XP_008676375.1|	uncharacterizedproteinLOC103652604[Zeamays]
c20557_g3_i1	gi|670426373|ref|XP_008653833.1|	uncharacterizedproteinLOC103633960[Zeamays]
c20561_g2_i1	gi|670369295|ref|XP_008665822.1|	uncharacterizedproteinLOC103644390[Zeamays]
c20575_g1_i1	gi|670441288|ref|XP_008660932.1|	uncharacterizedproteinLOC103640061[Zeamays]
c20579_g1_i1	gi|828320609|ref|XP_012572704.1|	uncharacterizedproteinLOC101501088[Cicerarietinum]
c20579_g1_i2	gi|727637516|ref|XP_010489919.1|	uncharacterizedproteinLOC104767619[Camelinasativa]
c20579_g1_i2	gi|828320609|ref|XP_012572704.1|	uncharacterizedproteinLOC101501088[Cicerarietinum]
c20579_g1_i2	gi|848857377|ref|XP_012829399.1|	uncharacterizedproteinLOC105950576[Erythrantheguttata]
c20579_g1_i3	gi|694445974|ref|XP_009349384.1|	uncharacterizedproteinLOC103940930[Pyrusxbretschneideri]
c20607_g1_i1	gi|698588698|ref|XP_009779539.1|	cysteine-richrepeatsecretoryprotein3-likeisoformX1[Nicotianasylvestris]
c20617_g1_i1	gi|670369301|ref|XP_008665825.1|	uncharacterizedproteinLOC103644393[Zeamays]
c20630_g1_i2	gi|573938991|ref|XP_006651932.1|	probableacyl-activatingenzyme18,peroxisomal-like[Oryzabrachyantha]
c20630_g1_i2	gi|514813166|ref|XP_004981367.1|	probableacyl-activatingenzyme18,peroxisomal[Setariaitalica]
c20630_g1_i3	gi|514813166|ref|XP_004981367.1|	probableacyl-activatingenzyme18,peroxisomal[Setariaitalica]
c20642_g1_i1	gi|514786896|ref|XP_004971201.1|	basic7Sglobulin2-like[Setariaitalica]
c2064_g1_i1	gi|955714778|ref|XP_014660187.1|	uncharacterizedmitochondrialproteinAtMg00810-like[Setariaitalica]
c20663_g1_i3	gi|514730794|ref|XP_004957026.1|	probableproteinphosphatase2C69[Setariaitalica]
c20668_g1_i1	gi|225463109|ref|XP_002264197.1|	transcriptionfactorDIVARICATA[Vitisvinifera]
c20688_g1_i1	gi|514734076|ref|XP_004957832.1|	uncharacterizedproteinLOC101780065[Setariaitalica]
c20689_g1_i1	gi|357167438|ref|XP_003581163.1|	histoneH2A.Z-specificchaperoneCHZ1[Brachypodiumdistachyon]
c20691_g1_i1	gi|514754230|ref|XP_004962989.1|	muscleM-lineassemblyproteinunc-89-like[Setariaitalica]
c20697_g3_i1	gi|836026125|ref|XP_012698191.1|	probableserine/threonine-proteinkinaseCx32,chloroplastic[Setariaitalica]
c20703_g1_i1	gi|357135769|ref|XP_003569481.1|	probableproteinphosphatase2C8[Brachypodiumdistachyon]
c2070_g1_i1	gi|731374428|ref|XP_010653013.1|	uncharacterizedproteinLOC100246722[Vitisvinifera]
c2071_g1_i1	gi|514780985|ref|XP_004969728.1|	nucleosomeassemblyprotein1;2-like[Setariaitalica]
c20721_g1_i1	gi|670410894|ref|XP_008646560.1|	serine/argininerepetitivematrixprotein1-like[Zeamays]
c20721_g2_i1	gi|670410894|ref|XP_008646560.1|	serine/argininerepetitivematrixprotein1-like[Zeamays]
c20734_g2_i1	gi|670410796|ref|XP_008646507.1|	MFP1attachmentfactor1-like[Zeamays]
c20747_g1_i1	gi|670424551|ref|XP_008652974.1|	putativecysteine-richreceptor-likeproteinkinase35[Zeamays]
c20751_g1_i1	gi|514814842|ref|XP_004982189.1|	growth-regulatingfactor9-like[Setariaitalica]
c20754_g1_i1	gi|573918096|ref|XP_006646690.1|	proteinLATERALROOTPRIMORDIUM1-like,partial[Oryzabrachyantha]
c20778_g1_i1	gi|573952744|ref|XP_006658645.1|	cysteine-richreceptor-likeproteinkinase10-like[Oryzabrachyantha]
c20778_g1_i1	gi|573952744|ref|XP_006658645.1|	cysteine-richreceptor-likeproteinkinase10-like[Oryzabrachyantha]
c20778_g1_i2	gi|573952744|ref|XP_006658645.1|	cysteine-richreceptor-likeproteinkinase10-like[Oryzabrachyantha]
c20787_g1_i1	gi|670426844|ref|XP_008654092.1|	uncharacterizedproteinLOC103634315[Zeamays]
c20794_g1_i1	gi|514792793|ref|XP_004972658.1|	nucleolin1-like[Setariaitalica]
c20803_g1_i1	gi|514715352|ref|XP_004953224.1|	mitochondrialintermembranespaceimportandassemblyprotein40-like[Setariaitalica]
c20810_g1_i1	gi|514750994|ref|XP_004962242.1|	serine/threonine-proteinkinase-likeproteinAt3g51990[Setariaitalica]
c20823_g1_i1	gi|729401604|ref|XP_010554487.1|	trihelixtranscriptionfactorASIL2[Tarenayahassleriana]
c20824_g1_i1	gi|720013793|ref|XP_010260297.1|	receptor-likeproteinkinaseAt5g59670isoformX2[Nelumbonucifera]
c20826_g1_i1	gi|514824863|ref|XP_004987089.1|	pentatricopeptiderepeat-containingproteinAt4g37170[Setariaitalica]
c20829_g1_i1	gi|514807022|ref|XP_004978368.1|	proteinRf1,mitochondrial-like[Setariaitalica]
c20830_g1_i1	gi|670369936|ref|XP_008666171.1|	LOWQUALITYPROTEIN:uncharacterizedproteinLOC103644793[Zeamays]
c20836_g2_i1	gi|670396332|ref|XP_008678454.1|	transcriptionfactorHEC2-like[Zeamays]
c20837_g2_i1	gi|731394958|ref|XP_010652018.1|	uncharacterizedproteinLOC100245924[Vitisvinifera]
c20843_g1_i1	gi|573912462|ref|XP_006643940.1|	myb-relatedprotein3R-1-like[Oryzabrachyantha]
c20845_g2_i1	gi|727636129|ref|XP_010489176.1|	ribonuclease3-likeprotein3[Camelinasativa]
c20849_g1_i1	gi|514820330|ref|XP_004984854.1|	proteinPMR5-like[Setariaitalica]
c20875_g1_i2	gi|514820890|ref|XP_004985129.1|	lecithin-cholesterolacyltransferase-like1[Setariaitalica]
c20875_g1_i2	gi|514820890|ref|XP_004985129.1|	lecithin-cholesterolacyltransferase-like1[Setariaitalica]
c20875_g1_i3	gi|514820890|ref|XP_004985129.1|	lecithin-cholesterolacyltransferase-like1[Setariaitalica]
c20882_g1_i2	gi|670391207|ref|XP_008675940.1|	uncharacterizedproteinLOC103652063[Zeamays]
c20882_g1_i2	gi|670430282|ref|XP_008655900.1|	uncharacterizedproteinLOC103635141[Zeamays]
c20886_g1_i1	gi|573939729|ref|XP_006652283.1|	proteinFAR1-RELATEDSEQUENCE5-like[Oryzabrachyantha]
c20920_g1_i1	gi|670434347|ref|XP_008657698.1|	uncharacterizedproteinLOC103637241[Zeamays]
c20929_g1_i1	gi|670423874|ref|XP_008652694.1|	U-boxdomain-containingprotein52-likeisoformX3[Zeamays]
c20937_g1_i1	gi|729463439|ref|XP_010525718.1|	villin-4[Tarenayahassleriana]
c20939_g1_i2	gi|670434586|ref|XP_008657827.1|	NACdomain-containingprotein68-like[Zeamays]
c20940_g2_i1	gi|694325689|ref|XP_009353780.1|	cytochromeP45098A2-like[Pyrusxbretschneideri]
c20952_g1_i1	gi|835928527|ref|XP_012699234.1|	phragmoplastorientingkinesin-1-like[Setariaitalica]
c20952_g2_i1	gi|835928527|ref|XP_012699234.1|	phragmoplastorientingkinesin-1-like[Setariaitalica]
c20972_g1_i2	gi|670421423|ref|XP_008651610.1|	uncharacterizedproteinLOC100381355isoformX1[Zeamays]
c20978_g1_i1	gi|960453827|ref|XP_014751884.1|	L-typelectin-domaincontainingreceptorkinaseIV.1-like[Brachypodiumdistachyon]
c20983_g1_i1	gi|955724312|ref|XP_014661328.1|	pentatricopeptiderepeat-containingproteinAt1g09900-like[Setariaitalica]
c20984_g2_i1	gi|670437005|ref|XP_008659144.1|	anthocyaninregulatoryC1protein-like[Zeamays]
c21015_g1_i1	gi|645245320|ref|XP_008228826.1|	putativediseaseresistanceproteinRGA3[Prunusmume]
c21024_g1_i1	gi|514798500|ref|XP_004974189.1|	uncharacterizedproteinLOC101772750[Setariaitalica]
c21040_g2_i1	gi|835970972|ref|XP_012701267.1|	S-typeanionchannelSLAH2-like[Setariaitalica]
c21047_g1_i1	gi|697117387|ref|XP_009612631.1|	cytochromeP45077A1[Nicotianatomentosiformis]
c21056_g2_i1	gi|836001533|ref|XP_012702977.1|	putativeRING-H2fingerproteinATL69[Setariaitalica]
c21058_g1_i1	gi|514742218|ref|XP_004960087.1|	endoglucanase13[Setariaitalica]
c21058_g2_i1	gi|514742218|ref|XP_004960087.1|	endoglucanase13[Setariaitalica]
c21058_g3_i1	gi|514742218|ref|XP_004960087.1|	endoglucanase13[Setariaitalica]
c21059_g1_i2	gi|835984265|ref|XP_012701951.1|	transcriptionfactorAPG-likeisoformX2[Setariaitalica]
c21093_g1_i2	gi|955719387|ref|XP_014660750.1|	putativeE3ubiquitin-proteinligaseSINA-like6[Setariaitalica]
c21098_g1_i2	gi|923883747|ref|XP_013713585.1|	uncharacterizedproteinLOC106417308[Brassicanapus]
c21102_g1_i1	gi|729443776|ref|XP_010521850.1|	proteinkinase2B,chloroplastic-like[Tarenayahassleriana]
c21115_g1_i1	gi|695051114|ref|XP_009413570.1|	rasGTPase-activatingprotein-bindingprotein1-like[Musaacuminatasubsp.malaccensis]
c21115_g1_i1	gi|514730101|ref|XP_004956857.1|	putativeleucine-richrepeatreceptor-likeserine/threonine-proteinkinaseAt2g24130isoformX1[Setariaitalica]
c21130_g1_i1	gi|670406693|ref|XP_008644879.1|	uncharacterizedproteinLOC103626264[Zeamays]
c21131_g1_i1	gi|514732674|ref|XP_004957489.1|	formin-likeprotein5[Setariaitalica]
c21134_g1_i1	gi|514798723|ref|XP_004974300.1|	uncharacterizedproteinLOC101782611[Setariaitalica]
c21150_g1_i1	gi|836000762|ref|XP_012702902.1|	arabinogalactanprotein1-like[Setariaitalica]
c21175_g2_i1	gi|357115691|ref|XP_003559620.1|	glucanendo-1,3-beta-glucosidase8-like[Brachypodiumdistachyon]
c21177_g1_i1	gi|514746789|ref|XP_004961203.1|	probableWRKYtranscriptionfactor28[Setariaitalica]
c21197_g1_i1	gi|670409391|ref|XP_008645936.1|	myb-relatedprotein308[Zeamays]
c2122_g2_i1	gi|514715683|ref|XP_004953308.1|	putativeglycerol-3-phosphatetransporter4[Setariaitalica]
c21237_g1_i1	gi|514824502|ref|XP_004986909.1|	myb-relatedprotein308-like[Setariaitalica]
c21241_g1_i1	gi|955719414|ref|XP_014660753.1|	B3domain-containingproteinOs01g0234100-like[Setariaitalica]
c21242_g1_i1	gi|670445462|ref|XP_008663016.1|	putativeribonucleaseHproteinAt1g65750[Zeamays]
c21295_g1_i1	gi|514716013|ref|XP_004953390.1|	uncharacterizedproteinAt1g08160-like[Setariaitalica]
c21304_g1_i1	gi|357112583|ref|XP_003558088.1|	acetate/butyrate--CoAligaseAAE7,peroxisomal-like[Brachypodiumdistachyon]
c21309_g1_i1	gi|514773717|ref|XP_004967806.1|	mediator-associatedprotein2[Setariaitalica]
c21309_g2_i1	gi|514782560|ref|XP_004970124.1|	double-strandedRNA-bindingprotein1-likeisoformX2[Setariaitalica]
c21313_g1_i1	gi|670406633|ref|XP_008644861.1|	pentatricopeptiderepeat-containingproteinAt2g22410,mitochondrial[Zeamays]
c21316_g1_i1	gi|514727347|ref|XP_004956200.1|	flagellarradialspokeprotein5isoformX2[Setariaitalica]
c21348_g1_i1	gi|670390050|ref|XP_008675377.1|	uncharacterizedproteinLOC103651513[Zeamays]
c21366_g1_i1	gi|955375170|ref|XP_014624249.1|	uncharacterizedproteinLOC106796470[Glycinemax]
c21395_g1_i1	gi|514761914|ref|XP_004964904.1|	UDP-glycosyltransferase73D1-like[Setariaitalica]
c21418_g1_i1	gi|835943721|ref|XP_012699959.1|	uncharacterizedproteinLOC105913969[Setariaitalica]
c21427_g1_i1	gi|514761879|ref|XP_004964896.1|	traffickingproteinparticlecomplexII-specificsubunit130homolog[Setariaitalica]
c21434_g1_i2	gi|514730769|ref|XP_004957020.1|	putativeleucine-richrepeatreceptor-likeserine/threonine-proteinkinaseAt2g14440[Setariaitalica]
c2144_g1_i1	gi|960476373|ref|XP_014756095.1|	uncharacterizedproteinsll0103-like[Brachypodiumdistachyon]
c21462_g1_i1	gi|514822672|ref|XP_004985998.1|	mavicyanin[Setariaitalica]
c21464_g3_i1	gi|731385645|ref|XP_010648577.1|	uncharacterizedproteinLOC100245761isoformX1[Vitisvinifera]
c21467_g1_i1	gi|670360588|ref|XP_008680577.1|	MLdomainproteinisoformX2[Zeamays]
c21467_g2_i1	gi|670360588|ref|XP_008680577.1|	MLdomainproteinisoformX2[Zeamays]
c21476_g1_i1	gi|670419682|ref|XP_008650633.1|	uncharacterizedproteinLOC103631517[Zeamays]
c21480_g1_i1	gi|670430674|ref|XP_008656052.1|	ethylene-responsivetranscriptionfactorERF061[Zeamays]
c21482_g1_i1	gi|514765766|ref|XP_004965832.1|	F-boxproteinCPR30-like[Setariaitalica]
c21492_g1_i2	gi|514781794|ref|XP_004969931.1|	carotenoidcleavagedioxygenase8homologA,chloroplastic-like[Setariaitalica]
c21492_g1_i2	gi|514781794|ref|XP_004969931.1|	carotenoidcleavagedioxygenase8homologA,chloroplastic-like[Setariaitalica]
c21492_g1_i2	gi|514781794|ref|XP_004969931.1|	carotenoidcleavagedioxygenase8homologA,chloroplastic-like[Setariaitalica]
c21492_g1_i3	gi|514781794|ref|XP_004969931.1|	carotenoidcleavagedioxygenase8homologA,chloroplastic-like[Setariaitalica]
c21492_g1_i3	gi|514781794|ref|XP_004969931.1|	carotenoidcleavagedioxygenase8homologA,chloroplastic-like[Setariaitalica]
c21521_g1_i1	gi|573946659|ref|XP_006655662.1|	nucleosidediphosphatekinase4,chloroplastic-like[Oryzabrachyantha]
c21525_g1_i1	gi|670413044|ref|XP_008647703.1|	uncharacterizedproteinLOC100278907isoformX1[Zeamays]
c21525_g2_i1	gi|514764366|ref|XP_004965491.1|	uncharacterizedproteinAt5g41620-likeisoformX1[Setariaitalica]
c21527_g1_i1	gi|731354570|ref|XP_010688668.1|	threonine--tRNAligase,mitochondrial[Betavulgarissubsp.vulgaris]
c21545_g1_i1	gi|835997518|ref|XP_004976678.2|	uncharacterizedproteinLOC101767267[Setariaitalica]
c21553_g1_i1	gi|835925140|ref|XP_012698948.1|	pentatricopeptiderepeat-containingproteinAt2g36730[Setariaitalica]
c21555_g1_i1	gi|568858055|ref|XP_006482571.1|	thyroidadenoma-associatedproteinhomolog[Citrussinensis]
c21560_g1_i2	gi|514744421|ref|XP_004960630.1|	ubiquitin-conjugatingenzymeE2-17kDa[Setariaitalica]
c21568_g3_i1	gi|514820965|ref|XP_004985166.1|	homocysteineS-methyltransferase1[Setariaitalica]
c21575_g1_i1	gi|670431148|ref|XP_008656227.1|	uncharacterizedproteinLOC103635592[Zeamays]
c21575_g2_i2	gi|721687366|ref|XP_010239227.1|	uncharacterizedproteinLOC104585030[Brachypodiumdistachyon]
c21577_g1_i1	gi|357127142|ref|XP_003565244.1|	uncharacterizedproteinLOC100836941[Brachypodiumdistachyon]
c21577_g3_i1	gi|960466293|ref|XP_003565260.3|	uncharacterizedproteinLOC100842428isoformX1[Brachypodiumdistachyon]
c21583_g2_i1	gi|670389535|ref|XP_008675162.1|	serine/argininerepetitivematrixprotein2-like[Zeamays]
c21583_g3_i1	gi|698539728|ref|XP_009765537.1|	uncharacterizedproteinLOC104217079[Nicotianasylvestris]
c21591_g1_i1	gi|835974279|ref|XP_004969490.2|	LOWQUALITYPROTEIN:auxinresponsefactor2-like[Setariaitalica]
c21593_g1_i1	gi|670377333|ref|XP_008669736.1|	uncharacterizedproteinLOC103646890[Zeamays]
c21595_g1_i1	gi|670394110|ref|XP_008677483.1|	uncharacterizedproteinLOC100381474isoformX2[Zeamays]
c21599_g1_i1	gi|670358011|ref|XP_008679162.1|	uncharacterizedproteinLOC100192597isoformX1[Zeamays]
c21599_g1_i2	gi|514796644|ref|XP_004973603.1|	chaperoneproteinDnaJ-like[Setariaitalica]
c21608_g1_i1	gi|670422001|ref|XP_008651932.1|	uncharacterizedproteinLOC103631877isoformX1[Zeamays]
c21613_g1_i1	gi|514773099|ref|XP_004967657.1|	putativediseaseresistanceRPP13-likeprotein3[Setariaitalica]
c21613_g1_i1	gi|960468865|ref|XP_014754702.1|	diseaseresistanceproteinRPP13-like[Brachypodiumdistachyon]
c21621_g1_i1	gi|573946347|ref|XP_006655507.1|	anthocyanidin5,3-O-glucosyltransferase-like[Oryzabrachyantha]
c21622_g1_i2	gi|670381012|ref|XP_008671229.1|	uncharacterizedproteinLOC103648558[Zeamays]
c21625_g1_i1	gi|573916098|ref|XP_006645699.1|	probablefolate-biopterintransporter4-like[Oryzabrachyantha]
c21656_g1_i1	gi|670368784|ref|XP_008665604.1|	proteinWRKY1-like[Zeamays]
c21657_g2_i1	gi|573939379|ref|XP_006652120.1|	probableL-ascorbateperoxidase3-like[Oryzabrachyantha]
c21659_g1_i1	gi|514724706|ref|XP_004955559.1|	probableinactiveleucine-richrepeatreceptor-likeproteinkinaseAt3g03770[Setariaitalica]
c21667_g1_i1	gi|514810256|ref|XP_004979939.1|	probablebeta-D-xylosidase2[Setariaitalica]
c21670_g1_i1	gi|670422098|ref|XP_008651982.1|	uncharacterizedproteinLOC103631911[Zeamays]
c21670_g1_i1	gi|670425943|ref|XP_008653590.1|	uncharacterizedproteinLOC103633652[Zeamays]
c21672_g1_i1	gi|670420050|ref|XP_008650837.1|	hypotheticalproteinisoformX2[Zeamays]
c21679_g1_i1	gi|514792171|ref|XP_004972507.1|	xyloglucanendotransglycosylase/hydrolaseprotein8-like[Setariaitalica]
c21700_g1_i2	gi|835985478|ref|XP_012701998.1|	proteinNETWORKED4B-likeisoformX1[Setariaitalica]
c21710_g1_i1	gi|670385729|ref|XP_008673669.1|	putativeribonucleaseHproteinAt1g65750[Zeamays]
c21713_g1_i1	gi|514781358|ref|XP_004969824.1|	uncharacterizedproteinLOC101755566[Setariaitalica]
c21718_g1_i1	gi|695081383|ref|XP_009388207.1|	uncharacterizedproteinLOC103975022[Musaacuminatasubsp.malaccensis]
c21718_g1_i1	gi|573932341|ref|XP_006651276.1|	asparaginesynthetase[glutamine-hydrolyzing]1-like[Oryzabrachyantha]
c21723_g2_i1	gi|573920526|ref|XP_006647865.1|	E2Ftranscriptionfactor-likeE2FE-like[Oryzabrachyantha]
c21725_g1_i1	gi|357146145|ref|XP_003573891.1|	polyamineoxidase-like[Brachypodiumdistachyon]
c21737_g1_i1	gi|727546154|ref|XP_010446251.1|	uncharacterizedproteinLOC104729051[Camelinasativa]
c21738_g1_i1	gi|514733448|ref|XP_004957671.1|	skinsecretoryproteinxP2-like[Setariaitalica]
c21744_g1_i1	gi|836009987|ref|XP_004976466.2|	putativecis-zeatinO-glucosyltransferase[Setariaitalica]
c21762_g1_i1	gi|514820395|ref|XP_004984886.1|	probablyinactiveleucine-richrepeatreceptor-likeproteinkinaseIMK2[Setariaitalica]
c2177_g1_i1	gi|670370216|ref|XP_008666326.1|	uncharacterizedproteinLOC103644963[Zeamays]
c2177_g2_i1	gi|670391446|ref|XP_008676070.1|	uncharacterizedproteinLOC103652216[Zeamays]
c21788_g1_i1	gi|514794292|ref|XP_004973024.1|	L-gulonolactoneoxidase2-like[Setariaitalica]
c21790_g1_i1	gi|670432047|ref|XP_008656597.1|	uncharacterizedproteinLOC103636008isoformX1[Zeamays]
c21802_g2_i1	gi|955724223|ref|XP_014661301.1|	ubiquitincarboxyl-terminalhydrolase20-like[Setariaitalica]
c2181_g1_i1	gi|573942237|ref|XP_006653506.1|	kinesin-4-like[Oryzabrachyantha]
c21838_g1_i2	gi|835983330|ref|XP_012701907.1|	uncharacterizedproteinLOC101775295[Setariaitalica]
c21838_g1_i2	gi|835983330|ref|XP_012701907.1|	uncharacterizedproteinLOC101775295[Setariaitalica]
c21840_g1_i1	gi|960458646|ref|XP_014752776.1|	uncharacterizedproteinLOC106865873[Brachypodiumdistachyon]
c21840_g3_i1	gi|721687366|ref|XP_010239227.1|	uncharacterizedproteinLOC104585030[Brachypodiumdistachyon]
c21851_g1_i1	gi|514819933|ref|XP_004984658.1|	pentatricopeptiderepeat-containingproteinAt5g50990-likeisoformX1[Setariaitalica]
c21855_g2_i1	gi|727557707|ref|XP_010450989.1|	glutathioneS-transferaseT3-like[Camelinasativa]
c21870_g1_i1	gi|670394276|ref|XP_008677565.1|	uncharacterizedproteinLOC100382524isoformX2[Zeamays]
c21870_g1_i2	gi|514713240|ref|XP_004952709.1|	probableproteinphosphatase2C15[Setariaitalica]
c21871_g1_i1	gi|514760013|ref|XP_004964438.1|	uncharacterizedproteinLOC101759865[Setariaitalica]
c21886_g1_i1	gi|731434709|ref|XP_010645162.1|	uncharacterizedproteinLOC104877807[Vitisvinifera]
c21886_g2_i1	gi|670390464|ref|XP_008675553.1|	putativeribonucleaseHproteinAt1g65750[Zeamays]
c21911_g1_i1	gi|573945277|ref|XP_006654978.1|	uncharacterizedproteinLOC102709368[Oryzabrachyantha]
c21927_g1_i1	gi|514724238|ref|XP_004955443.1|	probablereceptor-likeproteinkinaseAt1g30570[Setariaitalica]
c21927_g2_i1	gi|573950296|ref|XP_006657442.1|	probablereceptor-likeproteinkinaseAt1g30570-like[Oryzabrachyantha]
c21927_g3_i1	gi|573950296|ref|XP_006657442.1|	probablereceptor-likeproteinkinaseAt1g30570-like[Oryzabrachyantha]
c21957_g1_i1	gi|828321434|ref|XP_012572832.1|	replicationfactorCsubunit1isoformX2[Cicerarietinum]
c21960_g1_i1	gi|357129114|ref|XP_003566212.1|	proteinNRT1/PTRFAMILY5.10-likeisoformX1[Brachypodiumdistachyon]
c21963_g1_i1	gi|514741516|ref|XP_004959912.1|	ras-relatedproteinRABC1[Setariaitalica]
c21967_g1_i1	gi|356555958|ref|XP_003546296.1|	probableribose-5-phosphateisomerase4,chloroplastic[Glycinemax]
c21969_g1_i1	gi|836001059|ref|XP_012702929.1|	uncharacterizedproteinLOC101759551[Setariaitalica]
c21980_g1_i1	gi|670364142|ref|XP_008658055.1|	uncharacterizedproteinLOC103637609[Zeamays]
c21980_g1_i1	gi|694327016|ref|XP_009354391.1|	proteintransportproteinSec31A-likeisoformX1[Pyrusxbretschneideri]
c21997_g1_i1	gi|670385729|ref|XP_008673669.1|	putativeribonucleaseHproteinAt1g65750[Zeamays]
c21999_g1_i1	gi|670387948|ref|XP_008674493.1|	G-typelectinS-receptor-likeserine/threonine-proteinkinaseRLK1[Zeamays]
c22002_g1_i1	gi|514808993|ref|XP_004979327.1|	uncharacterizedproteinLOC101764828[Setariaitalica]
c22013_g2_i1	gi|514781358|ref|XP_004969824.1|	uncharacterizedproteinLOC101755566[Setariaitalica]
c22013_g3_i1	gi|514781358|ref|XP_004969824.1|	uncharacterizedproteinLOC101755566[Setariaitalica]
c22017_g1_i1	gi|670385296|ref|XP_008673495.1|	indole-3-pyruvatemonooxygenaseYUCCA2-likeisoformX1[Zeamays]
c22017_g2_i1	gi|694408133|ref|XP_009378777.1|	probableproteinphosphatase2C51[Pyrusxbretschneideri]
c22017_g2_i1	gi|514772306|ref|XP_004967465.1|	indole-3-pyruvatemonooxygenaseYUCCA2-like[Setariaitalica]
c2201_g1_i1	gi|960485211|ref|XP_014757768.1|	uncharacterizedproteinLOC106866668,partial[Brachypodiumdistachyon]
c22031_g1_i1	gi|514809482|ref|XP_004979563.1|	BI1-likeprotein[Setariaitalica]
c22032_g1_i1	gi|955377690|ref|XP_014624818.1|	uncharacterizedproteinLOC100820473isoformX1[Glycinemax]
c22034_g1_i1	gi|514708684|ref|XP_004951597.1|	mitoticspindlecheckpointproteinBUBR1[Setariaitalica]
c22035_g1_i1	gi|836021105|ref|XP_004986199.2|	probablecarboxylesterase15[Setariaitalica]
c22035_g2_i1	gi|836021105|ref|XP_004986199.2|	probablecarboxylesterase15[Setariaitalica]
c22035_g3_i1	gi|836021105|ref|XP_004986199.2|	probablecarboxylesterase15[Setariaitalica]
c22044_g1_i1	gi|731367027|ref|XP_010695390.1|	uncharacterizedproteinLOC104908036[Betavulgarissubsp.vulgaris]
c22044_g1_i1	gi|960491833|ref|XP_014751138.1|	uncharacterizedproteinLOC106865512[Brachypodiumdistachyon]
c22044_g1_i1	gi|670433062|ref|XP_008657027.1|	uncharacterizedproteinLOC103636454[Zeamays]
c22044_g1_i1	gi|514757039|ref|XP_004963682.1|	uncharacterizedproteinLOC101781465[Setariaitalica]
c22044_g1_i1	gi|357126808|ref|XP_003565079.1|	shikimateO-hydroxycinnamoyltransferase-like[Brachypodiumdistachyon]
c22056_g3_i1	gi|225435995|ref|XP_002269919.1|	F-box/WD-40repeat-containingproteinAt5g21040[Vitisvinifera]
c22056_g3_i1	gi|514728628|ref|XP_004956507.1|	glucose-1-phosphateadenylyltransferasesmallsubunit,chloroplastic/amyloplastic-like[Setariaitalica]
c22058_g1_i1	gi|670437756|ref|XP_008659457.1|	phosphatidylinositol4-kinasegamma5-like[Zeamays]
c22069_g1_i1	gi|586778732|ref|XP_006858345.1|	uncharacterizedproteinLOC18448210[Amborellatrichopoda]
c22075_g2_i1	gi|836024120|ref|XP_004986580.2|	zincfingerCCCHdomain-containingprotein62-like[Setariaitalica]
c22082_g1_i3	gi|670374773|ref|XP_008668755.1|	putativenucleaseHARBI1[Zeamays]
c22083_g1_i1	gi|514784364|ref|XP_004970573.1|	delta-1-pyrroline-5-carboxylatesynthase-like[Setariaitalica]
c22083_g1_i1	gi|514784364|ref|XP_004970573.1|	delta-1-pyrroline-5-carboxylatesynthase-like[Setariaitalica]
c22085_g1_i1	gi|573947445|ref|XP_006656048.1|	RNA-bindingproteinRaly-likeisoformX2[Oryzabrachyantha]
c22113_g2_i1	gi|658046894|ref|XP_008359112.1|	uncharacterizedproteinLOC103422837[Malusdomestica]
c22118_g1_i1	gi|514747686|ref|XP_004961428.1|	uncharacterizedproteinLOC101757930isoformX1[Setariaitalica]
c22120_g1_i1	gi|357163846|ref|XP_003579865.1|	RING-H2fingerproteinATL52[Brachypodiumdistachyon]
c22134_g2_i1	gi|723747981|ref|XP_010313802.1|	receptor-likeprotein12[Solanumlycopersicum]
c22151_g1_i1	gi|960485079|ref|XP_014757730.1|	uncharacterizedmitochondrialproteinAtMg00310-like[Brachypodiumdistachyon]
c22151_g1_i1	gi|721628943|ref|XP_010229884.1|	uncharacterizedproteinLOC100821562[Brachypodiumdistachyon]
c22151_g2_i1	gi|721628943|ref|XP_010229884.1|	uncharacterizedproteinLOC100821562[Brachypodiumdistachyon]
c22153_g1_i1	gi|670436702|ref|XP_008659019.1|	sucrosesynthase1isoformX1[Zeamays]
c22162_g2_i1	gi|670360169|ref|XP_008676860.1|	LOC100282800isoformX3[Zeamays]
c22162_g2_i1	gi|670406693|ref|XP_008644879.1|	uncharacterizedproteinLOC103626264[Zeamays]
c22162_g3_i1	gi|747047155|ref|XP_011069532.1|	uncharacterizedproteinLOC105155367[Sesamumindicum]
c22173_g3_i1	gi|721621716|ref|XP_010228592.1|	pentatricopeptiderepeat-containingproteinAt5g18950[Brachypodiumdistachyon]
c22187_g1_i1	gi|514784560|ref|XP_004970621.1|	glycerol-3-phosphate2-O-acyltransferase6-like[Setariaitalica]
c22192_g1_i1	gi|514709060|ref|XP_004951693.1|	uncharacterizedproteinLOC101759763[Setariaitalica]
c22245_g1_i2	gi|573952764|ref|XP_006658655.1|	cysteine-richreceptor-likeproteinkinase10-like[Oryzabrachyantha]
c22245_g1_i2	gi|573952766|ref|XP_006658656.1|	cysteine-richreceptor-likeproteinkinase10-like[Oryzabrachyantha]
c22245_g1_i3	gi|573952766|ref|XP_006658656.1|	cysteine-richreceptor-likeproteinkinase10-like[Oryzabrachyantha]
c22245_g1_i3	gi|573952766|ref|XP_006658656.1|	cysteine-richreceptor-likeproteinkinase10-like[Oryzabrachyantha]
c22245_g1_i3	gi|573952764|ref|XP_006658655.1|	cysteine-richreceptor-likeproteinkinase10-like[Oryzabrachyantha]
c22263_g1_i2	gi|720002741|ref|XP_010256780.1|	folylpolyglutamatesynthaseisoformX2[Nelumbonucifera]
c22287_g1_i1	gi|670446720|ref|XP_008663563.1|	uncharacterizedproteinLOC103642032[Zeamays]
c22303_g1_i1	gi|514820272|ref|XP_004984825.1|	arogenatedehydratase/prephenatedehydratase2,chloroplastic-likeisoformX2[Setariaitalica]
c22328_g1_i1	gi|672158332|ref|XP_008798903.1|	CSC1-likeproteinRXW8isoformX2[Phoenixdactylifera]
c22331_g1_i1	gi|357124621|ref|XP_003563996.1|	16.0kDaheatshockprotein,peroxisomal[Brachypodiumdistachyon]
c22333_g1_i2	gi|670417300|ref|XP_008649487.1|	uncharacterizedaarFdomain-containingproteinkinaseAt1g79600,chloroplastic-like[Zeamays]
c22344_g1_i1	gi|835987387|ref|XP_012702094.1|	uncharacterizedproteinLOC101753989[Setariaitalica]
c22346_g2_i1	gi|514730709|ref|XP_004957004.1|	transcriptionfactorbHLH69-like[Setariaitalica]
c22347_g1_i3	gi|514820502|ref|XP_004984938.1|	E3ubiquitin-proteinligaseSDIR1[Setariaitalica]
c2235_g1_i1	gi|514786656|ref|XP_004971141.1|	histone-lysineN-methyltransferase,H3lysine-9specificSUVH4-like[Setariaitalica]
c22369_g1_i1	gi|514710053|ref|XP_004951938.1|	uncharacterizedproteinLOC101757073[Setariaitalica]
c22415_g1_i1	gi|670446790|ref|XP_008663600.1|	uncharacterizedproteinLOC103642058[Zeamays]
c22431_g1_i1	gi|514777400|ref|XP_004968765.1|	probableglutathioneS-transferaseGSTF1[Setariaitalica]
c22431_g1_i1	gi|695070346|ref|XP_009382197.1|	ammoniumtransporter1member2-like[Musaacuminatasubsp.malaccensis]
c22431_g1_i1	gi|960461998|ref|XP_014753338.1|	uncharacterizedproteinLOC106865922[Brachypodiumdistachyon]
c22439_g1_i1	gi|670363068|ref|XP_008654536.1|	putativeribonucleaseHproteinAt1g65750isoformX3[Zeamays]
c22440_g1_i1	gi|514724338|ref|XP_004955466.1|	anthocyanidin3-O-glucosyltransferase2-like[Setariaitalica]
c22463_g1_i2	gi|670431631|ref|XP_008656420.1|	serine/threonine-proteinkinaseAt3g07070-likeisoformX1[Zeamays]
c22465_g1_i1	gi|670432047|ref|XP_008656597.1|	uncharacterizedproteinLOC103636008isoformX1[Zeamays]
c22465_g3_i1	gi|573961399|ref|XP_006662869.1|	putativeribonucleaseHproteinAt1g65750-like[Oryzabrachyantha]
c22488_g1_i1	gi|514734861|ref|XP_004958017.1|	uncharacterizedproteinLOC101785046[Setariaitalica]
c22497_g1_i1	gi|357149063|ref|XP_003574987.1|	uncharacterizedproteinLOC100844698[Brachypodiumdistachyon]
c22512_g1_i1	gi|835924784|ref|XP_012698911.1|	receptor-likeserine/threonine-proteinkinaseSD1-8[Setariaitalica]
c22512_g1_i1	gi|573922610|ref|XP_006648888.1|	SNF2domain-containingproteinCLASSY3-like[Oryzabrachyantha]
c22531_g2_i1	gi|514740123|ref|XP_004959556.1|	pentatricopeptiderepeat-containingproteinAt3g24000,mitochondrial[Setariaitalica]
c22538_g2_i1	gi|670394032|ref|XP_008677441.1|	uncharacterizedproteinLOC100304242isoformX4[Zeamays]
c22549_g1_i1	gi|835999837|ref|XP_012702799.1|	diseaseresistanceproteinRPM1-like[Setariaitalica]
c22554_g1_i1	gi|514729249|ref|XP_004956655.1|	hypersensitive-inducedresponseprotein1-like[Setariaitalica]
c2255_g1_i1	gi|721681238|ref|XP_010238328.1|	typeIIinositolpolyphosphate5-phosphatase15-like[Brachypodiumdistachyon]
c2255_g2_i1	gi|721681238|ref|XP_010238328.1|	typeIIinositolpolyphosphate5-phosphatase15-like[Brachypodiumdistachyon]
c22566_g1_i1	gi|923624633|ref|XP_013748596.1|	patellin-2-like[Brassicanapus]
c22584_g1_i1	gi|514716690|ref|XP_004953555.1|	probable4-coumarate--CoAligase2[Setariaitalica]
c22596_g1_i1	gi|769821156|ref|XP_006833105.2|	G-typelectinS-receptor-likeserine/threonine-proteinkinaseAt2g19130isoformX1[Amborellatrichopoda]
c22602_g2_i1	gi|923643919|ref|XP_013642190.1|	pairedamphipathichelixproteinSin3-like4[Brassicanapus]
c22618_g1_i1	gi|514743626|ref|XP_004960431.1|	chromatinstructure-remodelingcomplexproteinBSH[Setariaitalica]
c22636_g1_i2	gi|514806415|ref|XP_004978065.1|	uncharacterizedproteinLOC101770792[Setariaitalica]
c22636_g1_i4	gi|514806415|ref|XP_004978065.1|	uncharacterizedproteinLOC101770792[Setariaitalica]
c22636_g1_i4	gi|573939936|ref|XP_006652383.1|	uncharacterizedproteinLOC102714171[Oryzabrachyantha]
c22647_g2_i1	gi|573915426|ref|XP_006645367.1|	diseaseresistanceproteinRPS2-likeisoformX2[Oryzabrachyantha]
c22648_g1_i1	gi|514810577|ref|XP_004980085.1|	thaumatin-likeprotein[Setariaitalica]
c22658_g1_i1	gi|514752049|ref|XP_004962486.1|	probableglycerol-3-phosphateacyltransferase3[Setariaitalica]
c22661_g1_i1	gi|731411757|ref|XP_010658119.1|	uncharacterizedproteinLOC104881074[Vitisvinifera]
c22661_g1_i1	gi|670433062|ref|XP_008657027.1|	uncharacterizedproteinLOC103636454[Zeamays]
c22661_g1_i1	gi|672204928|ref|XP_008779044.1|	annexinD4-like[Phoenixdactylifera]
c22661_g2_i1	gi|670433062|ref|XP_008657027.1|	uncharacterizedproteinLOC103636454[Zeamays]
c22661_g3_i1	gi|514757039|ref|XP_004963682.1|	uncharacterizedproteinLOC101781465[Setariaitalica]
c22661_g4_i1	gi|960453331|ref|XP_014751717.1|	cytochromeP45089A2-like[Brachypodiumdistachyon]
c2266_g1_i1	gi|955724029|ref|XP_014661245.1|	ent-isokaureneC2-hydroxylase-like[Setariaitalica]
c22670_g1_i1	gi|514754215|ref|XP_004962985.1|	probableserine/threonine-proteinkinaseAt1g54610[Setariaitalica]
c22679_g1_i1	gi|573963803|ref|XP_006664028.1|	putativepumiliohomolog10-like[Oryzabrachyantha]
c22680_g1_i2	gi|670367213|ref|XP_008664975.1|	uncharacterizedproteinLOC103643581[Zeamays]
c22708_g1_i1	gi|514720613|ref|XP_004954529.1|	calcium-dependentproteinkinase26-like[Setariaitalica]
c22722_g1_i1	gi|955723126|ref|XP_004978725.2|	UPF0481proteinAt3g47200-like[Setariaitalica]
c2272_g1_i1	gi|721628943|ref|XP_010229884.1|	uncharacterizedproteinLOC100821562[Brachypodiumdistachyon]
c22740_g1_i1	gi|573966027|ref|XP_006665114.1|	uncharacterizedproteinLOC102709806,partial[Oryzabrachyantha]
c22755_g1_i1	gi|514820688|ref|XP_004985030.1|	thaumatin-likeprotein1b[Setariaitalica]
c22788_g1_i2	gi|960468865|ref|XP_014754702.1|	diseaseresistanceproteinRPP13-like[Brachypodiumdistachyon]
c22788_g2_i1	gi|670419682|ref|XP_008650633.1|	uncharacterizedproteinLOC103631517[Zeamays]
c22791_g1_i1	gi|514795924|ref|XP_004973422.1|	uncharacterizedproteinLOC101763432[Setariaitalica]
c22793_g1_i1	gi|514717070|ref|XP_004953650.1|	putativetranscriptionfactorbHLH086[Setariaitalica]
c22794_g1_i1	gi|514774468|ref|XP_004967989.1|	uncharacterizedproteinLOC101761899[Setariaitalica]
c22795_g1_i1	gi|835944766|ref|XP_004962938.2|	F-boxproteinAt5g07610-like[Setariaitalica]
c227_g1_i1	gi|960453331|ref|XP_014751717.1|	cytochromeP45089A2-like[Brachypodiumdistachyon]
c22806_g1_i1	gi|960473737|ref|XP_003574467.3|	fosmidomycinresistanceprotein[Brachypodiumdistachyon]
c22814_g1_i1	gi|573962672|ref|XP_006663483.1|	probablediseaseresistanceRPP8-likeprotein4-like[Oryzabrachyantha]
c22814_g2_i1	gi|573962672|ref|XP_006663483.1|	probablediseaseresistanceRPP8-likeprotein4-like[Oryzabrachyantha]
c22822_g1_i1	gi|835957841|ref|XP_012700523.1|	LOWQUALITYPROTEIN:proteinargonaute1D-like[Setariaitalica]
c22822_g3_i1	gi|835957841|ref|XP_012700523.1|	LOWQUALITYPROTEIN:proteinargonaute1D-like[Setariaitalica]
c22824_g1_i1	gi|514805044|ref|XP_004977387.1|	probableWRKYtranscriptionfactor48[Setariaitalica]
c22833_g1_i1	gi|573940953|ref|XP_006652875.1|	G-typelectinS-receptor-likeserine/threonine-proteinkinaseAt1g11410-like[Oryzabrachyantha]
c22833_g2_i2	gi|670374941|ref|XP_008668819.1|	G-typelectinS-receptor-likeserine/threonine-proteinkinaseAt1g11410[Zeamays]
c22841_g1_i1	gi|514719476|ref|XP_004954242.1|	F-box/LRR-repeatprotein14-like[Setariaitalica]
c22869_g1_i1	gi|731365574|ref|XP_010694598.1|	uncharacterizedproteinLOC104907369[Betavulgarissubsp.vulgaris]
c22875_g2_i1	gi|514807243|ref|XP_004978478.1|	minizincfingerprotein1-like[Setariaitalica]
c22878_g1_i1	gi|514777273|ref|XP_004968705.1|	dualspecificityproteinphosphatasePHS1-likeisoformX1[Setariaitalica]
c22932_g1_i2	gi|514744215|ref|XP_004960577.1|	ras-relatedproteinRABA2a-like[Setariaitalica]
c22939_g1_i1	gi|747058624|ref|XP_011075658.1|	uncharacterizedproteinLOC105160092[Sesamumindicum]
c22939_g3_i1	gi|960465784|ref|XP_014753999.1|	LOWQUALITYPROTEIN:probablekinetochoreproteinndc80[Brachypodiumdistachyon]
c2294_g1_i1	gi|670379825|ref|XP_008670724.1|	uncharacterizedproteinLOC103647991[Zeamays]
c22951_g1_i1	gi|721630311|ref|XP_010230205.1|	uncharacterizedproteinLOC104582388[Brachypodiumdistachyon]
c22959_g1_i1	gi|835973747|ref|XP_012701436.1|	uncharacterizedproteinLOC105914402[Setariaitalica]
c22966_g1_i1	gi|514793249|ref|XP_004972771.1|	choline-phosphatecytidylyltransferase2-like[Setariaitalica]
c22966_g1_i2	gi|514793249|ref|XP_004972771.1|	choline-phosphatecytidylyltransferase2-like[Setariaitalica]
c22987_g1_i2	gi|514799890|ref|XP_004974882.1|	nucleotidepyrophosphatase/phosphodiesterase-like[Setariaitalica]
c22997_g2_i1	gi|670416510|ref|XP_008649178.1|	putativenucleaseHARBI1isoformX1[Zeamays]
c23002_g1_i2	gi|357131906|ref|XP_003567574.1|	polygalacturonaseAt1g48100[Brachypodiumdistachyon]
c23002_g1_i2	gi|514776005|ref|XP_004968370.1|	uncharacterizedproteinLOC101773384isoformX3[Setariaitalica]
c23006_g1_i1	gi|573915693|ref|XP_006645497.1|	inactiverhomboidprotein1-like,partial[Oryzabrachyantha]
c23025_g1_i1	gi|357136769|ref|XP_003569976.1|	vacuolar-processingenzymebeta-isozyme1-like[Brachypodiumdistachyon]
c23025_g2_i1	gi|514715547|ref|XP_004953273.1|	vacuolar-processingenzymebeta-isozyme1-like[Setariaitalica]
c23048_g1_i1	gi|951068205|ref|XP_014489571.1|	polygalacturonaseAt1g48100-like[Vignaradiatavar.radiata]
c23058_g1_i1	gi|357114665|ref|XP_003559118.1|	peamaclein-like[Brachypodiumdistachyon]
c23068_g1_i1	gi|672173958|ref|XP_008807119.1|	uncharacterizedproteinLOC103719579[Phoenixdactylifera]
c23068_g2_i1	gi|514729081|ref|XP_004956613.1|	probableWRKYtranscriptionfactor70[Setariaitalica]
c23102_g1_i1	gi|514808753|ref|XP_004979211.1|	uncharacterizedproteinLOC101776715[Setariaitalica]
c23105_g3_i1	gi|514804384|ref|XP_004977065.1|	serine/threonine-proteinphosphatasePP1-like[Setariaitalica]
c23106_g1_i1	gi|721650399|ref|XP_010233370.1|	uncharacterizedproteinLOC104583249[Brachypodiumdistachyon]
c23123_g1_i1	gi|357160984|ref|XP_003578940.1|	DTWdomain-containingprotein2[Brachypodiumdistachyon]
c23131_g1_i1	gi|731372299|ref|XP_010666306.1|	uncharacterizedproteinLOC104883473[Betavulgarissubsp.vulgaris]
c23139_g1_i1	gi|514755145|ref|XP_004963209.1|	transcriptionfactorPCF8[Setariaitalica]
c23149_g1_i3	gi|743888214|ref|XP_010910566.1|	uncharacterizedproteinLOC105036500,partial[Elaeisguineensis]
c23168_g1_i1	gi|514726423|ref|XP_004955976.1|	putativelipid-transferproteinDIR1[Setariaitalica]
c23171_g2_i1	gi|657994866|ref|XP_008389748.1|	uncharacterizedproteinLOC103452052[Malusdomestica]
c23185_g1_i1	gi|670400996|ref|XP_008680337.1|	WDrepeat-containingprotein87-like[Zeamays]
c23197_g1_i2	gi|357119383|ref|XP_003561421.1|	leaf-specificthioninDB4-like[Brachypodiumdistachyon]
c23199_g1_i1	gi|514781076|ref|XP_004969753.1|	putativemethyltransferaseDDBG0268948[Setariaitalica]
c23201_g1_i2	gi|573938407|ref|XP_006651644.1|	uncharacterizedproteinLOC102704046[Oryzabrachyantha]
c23201_g1_i3	gi|573938407|ref|XP_006651644.1|	uncharacterizedproteinLOC102704046[Oryzabrachyantha]
c23221_g3_i1	gi|514796014|ref|XP_004973445.1|	uncharacterizedproteinLOC101772604[Setariaitalica]
c23223_g1_i1	gi|514823779|ref|XP_004986548.1|	probableinorganicphosphatetransporter1-3[Setariaitalica]
c23223_g2_i1	gi|514822015|ref|XP_004985678.1|	inorganicphosphatetransporter1-2-like[Setariaitalica]
c23237_g1_i1	gi|836018379|ref|XP_012704170.1|	uncharacterizedproteinLOC101769341[Setariaitalica]
c23286_g1_i1	gi|743837020|ref|XP_011025397.1|	DNA(cytosine-5)-methyltransferaseCMT3-like[Populuseuphratica]
c23286_g1_i2	gi|743837020|ref|XP_011025397.1|	DNA(cytosine-5)-methyltransferaseCMT3-like[Populuseuphratica]
c23301_g2_i1	gi|670432047|ref|XP_008656597.1|	uncharacterizedproteinLOC103636008isoformX1[Zeamays]
c23301_g3_i1	gi|670390464|ref|XP_008675553.1|	putativeribonucleaseHproteinAt1g65750[Zeamays]
c23303_g1_i1	gi|721629891|ref|XP_010230122.1|	uncharacterizedproteinLOC104582348[Brachypodiumdistachyon]
c23303_g2_i1	gi|670381635|ref|XP_008671555.1|	uncharacterizedproteinLOC103648972[Zeamays]
c23305_g1_i1	gi|670363247|ref|XP_008654958.1|	uncharacterizedproteinLOC103634570[Zeamays]
c23305_g2_i1	gi|670369301|ref|XP_008665825.1|	uncharacterizedproteinLOC103644393[Zeamays]
c23310_g1_i1	gi|670383180|ref|XP_008672372.1|	hypotheticalproteinisoformX1[Zeamays]
c2331_g2_i1	gi|836012776|ref|XP_012703602.1|	probableWRKYtranscriptionfactor20[Setariaitalica]
c23348_g1_i1	gi|514763435|ref|XP_004965273.1|	uncharacterizedproteinLOC101754193[Setariaitalica]
c23354_g1_i1	gi|645242859|ref|XP_008227720.1|	putativeribonucleaseHproteinAt1g65750[Prunusmume]
c23354_g3_i1	gi|573945505|ref|XP_006655090.1|	uncharacterizedproteinLOC102699406[Oryzabrachyantha]
c23377_g1_i1	gi|514707542|ref|XP_004951321.1|	basicleucinezipper19-like[Setariaitalica]
c23397_g1_i1	gi|514718387|ref|XP_004953979.1|	24.1kDaheatshockprotein,mitochondrial-likeisoformX1[Setariaitalica]
c23418_g1_i1	gi|514781755|ref|XP_004969922.1|	kinesinKP1-like[Setariaitalica]
c23418_g2_i1	gi|670433521|ref|XP_008657237.1|	kinesinKP1[Zeamays]
c2341_g1_i1	gi|573962778|ref|XP_006663536.1|	probableLRRreceptor-likeserine/threonine-proteinkinaseAt3g47570-like[Oryzabrachyantha]
c2341_g2_i1	gi|835912093|ref|XP_012702196.1|	probableLRRreceptor-likeserine/threonine-proteinkinaseAt3g47570[Setariaitalica]
c23428_g1_i1	gi|670368184|ref|XP_008665347.1|	uncharacterizedproteinLOC103643954[Zeamays]
c23453_g1_i1	gi|573924654|ref|XP_006649889.1|	DNAtopoisomerase6subunitA-likeisoformX2[Oryzabrachyantha]
c23498_g1_i3	gi|672126540|ref|XP_008786725.1|	mechanosensitiveionchannelprotein10-like[Phoenixdactylifera]
c2350_g1_i1	gi|514795298|ref|XP_004973266.1|	smallheatshockprotein,chloroplastic-like[Setariaitalica]
c23512_g1_i1	gi|670433356|ref|XP_008657167.1|	uncharacterizedproteinLOC103636590[Zeamays]
c23512_g1_i1	gi|670380797|ref|XP_008671115.1|	uncharacterizedproteinLOC103648418[Zeamays]
c23512_g2_i1	gi|670380797|ref|XP_008671115.1|	uncharacterizedproteinLOC103648418[Zeamays]
c23512_g3_i1	gi|670380797|ref|XP_008671115.1|	uncharacterizedproteinLOC103648418[Zeamays]
c23520_g2_i1	gi|573948235|ref|XP_006656424.1|	xyloglucanendotransglucosylase/hydrolaseprotein22-like[Oryzabrachyantha]
c23521_g1_i1	gi|514745166|ref|XP_004960814.1|	phosphoenolpyruvate/phosphatetranslocator3,chloroplastic-like[Setariaitalica]
c23526_g1_i1	gi|514727015|ref|XP_004956121.1|	uncharacterizedproteinLOC101759527[Setariaitalica]
c23547_g1_i1	gi|823137696|ref|XP_012468638.1|	uncharacterizedproteinLOC105786681[Gossypiumraimondii]
c23547_g2_i1	gi|802732034|ref|XP_012086307.1|	uncharacterizedproteinLOC105645344[Jatrophacurcas]
c23557_g1_i1	gi|670395497|ref|XP_008678138.1|	uncharacterizedproteinLOC103652927[Zeamays]
c23564_g2_i1	gi|573955540|ref|XP_006660010.1|	WDrepeat-containingprotein76-like,partial[Oryzabrachyantha]
c23589_g1_i1	gi|514806687|ref|XP_004978201.1|	uncharacterizedproteinLOC101782238[Setariaitalica]
c23595_g1_i1	gi|514799794|ref|XP_004974834.1|	E3ubiquitin-proteinligaseUPL5-like[Setariaitalica]
c23603_g1_i1	gi|357131619|ref|XP_003567434.1|	potassiumtransporter6-like[Brachypodiumdistachyon]
c23616_g1_i1	gi|573950387|ref|XP_006657487.1|	2'-deoxymugineic-acid2'-dioxygenase-like[Oryzabrachyantha]
c23617_g2_i1	gi|514712066|ref|XP_004952424.1|	flowering-promotingfactor1-likeprotein3[Setariaitalica]
c23638_g1_i1	gi|670406693|ref|XP_008644879.1|	uncharacterizedproteinLOC103626264[Zeamays]
c23638_g1_i1	gi|670363247|ref|XP_008654958.1|	uncharacterizedproteinLOC103634570[Zeamays]
c23640_g1_i1	gi|514818069|ref|XP_004983743.1|	pectinacetylesterase9isoformX3[Setariaitalica]
c23669_g1_i2	gi|514741311|ref|XP_004959860.1|	uncharacterizedproteinLOC101763073[Setariaitalica]
c23676_g2_i1	gi|670364265|ref|XP_008658431.1|	proteinNRT1/PTRFAMILY6.3-like[Zeamays]
c23683_g1_i2	gi|721643644|ref|XP_010232185.1|	ABCtransporterBfamilymember9-like[Brachypodiumdistachyon]
c23686_g1_i1	gi|659089386|ref|XP_008445479.1|	ankyrinrepeatproteinSKIP35-like[Cucumismelo]
c23694_g1_i1	gi|835925575|ref|XP_012698992.1|	FanconianemiagroupD2proteinhomolog[Setariaitalica]
c23694_g2_i1	gi|835925575|ref|XP_012698992.1|	FanconianemiagroupD2proteinhomolog[Setariaitalica]
c23694_g3_i1	gi|835925575|ref|XP_012698992.1|	FanconianemiagroupD2proteinhomolog[Setariaitalica]
c23700_g2_i1	gi|835906400|ref|XP_012699142.1|	kinesin-4-like[Setariaitalica]
c23721_g1_i1	gi|835959366|ref|XP_012700602.1|	uncharacterizedproteinLOC101761882[Setariaitalica]
c23723_g2_i1	gi|514776925|ref|XP_004968587.1|	peptide-N4-(N-acetyl-beta-glucosaminyl)asparagineamidaseA-like[Setariaitalica]
c23748_g1_i1	gi|356519691|ref|XP_003528503.1|	probablecarboxylesterase12[Glycinemax]
c23752_g1_i4	gi|357146234|ref|XP_003573920.1|	uncharacterizedproteinLOC100823282[Brachypodiumdistachyon]
c23754_g1_i2	gi|573926706|ref|XP_006650879.1|	uncharacterizedproteinLOC102708229[Oryzabrachyantha]
c23754_g1_i2	gi|694450651|ref|XP_009350679.1|	LOWQUALITYPROTEIN:probablehistone-lysineN-methyltransferaseATXR3[Pyrusxbretschneideri]
c23757_g1_i1	gi|835914759|ref|XP_012703644.1|	uncharacterizedproteinLOC101782173[Setariaitalica]
c23767_g1_i1	gi|514798201|ref|XP_004974045.1|	retinoblastoma-relatedprotein3isoformX2[Setariaitalica]
c23769_g1_i2	gi|835976331|ref|XP_012701590.1|	uncharacterizedproteinLOC101783128[Setariaitalica]
c23770_g1_i1	gi|514743390|ref|XP_004960372.1|	proteinSRG1[Setariaitalica]
c23796_g1_i1	gi|670371296|ref|XP_008666910.1|	uncharacterizedproteinLOC103645674[Zeamays]
c23796_g2_i1	gi|573922176|ref|XP_006648673.1|	uncharacterizedproteinLOC102701146[Oryzabrachyantha]
c23796_g3_i1	gi|573922025|ref|XP_006648598.1|	uncharacterizedproteinLOC102715270[Oryzabrachyantha]
c23797_g1_i1	gi|357167468|ref|XP_003581178.1|	UPF0496proteinAt3g19330-likeisoformX1[Brachypodiumdistachyon]
c23802_g1_i1	gi|670422630|ref|XP_008652200.1|	uncharacterizedproteinLOC103632144isoformX2[Zeamays]
c23802_g2_i1	gi|514771439|ref|XP_004967251.1|	uncharacterizedproteinLOC101757976[Setariaitalica]
c23804_g1_i1	gi|670363082|ref|XP_008654570.1|	uncharacterizedproteinLOC103634506[Zeamays]
c23805_g1_i1	gi|514779208|ref|XP_004969293.1|	homeobox-leucinezipperproteinHOX3-like[Setariaitalica]
c23806_g1_i1	gi|835968704|ref|XP_012701174.1|	uncharacterizedproteinLOC101761498isoformX2[Setariaitalica]
c23821_g1_i1	gi|960491909|ref|XP_014751172.1|	uncharacterizedmitochondrialproteinAtMg00810-like[Brachypodiumdistachyon]
c23837_g1_i1	gi|698548225|ref|XP_009768272.1|	tetratricopeptiderepeatprotein13[Nicotianasylvestris]
c23837_g1_i1	gi|670369341|ref|XP_008665848.1|	uncharacterizedproteinLOC103644420[Zeamays]
c23837_g1_i1	gi|670434099|ref|XP_008657558.1|	uncharacterizedproteinLOC103637066[Zeamays]
c23837_g1_i1	gi|514789671|ref|XP_004971882.1|	uncharacterizedproteinLOC101768429[Setariaitalica]
c23837_g1_i1	gi|670419454|ref|XP_008650508.1|	uncharacterizedproteinLOC103631357[Zeamays]
c23837_g1_i1	gi|670441748|ref|XP_008661187.1|	uncharacterizedproteinLOC103640371[Zeamays]
c2383_g1_i1	gi|721688022|ref|XP_010239402.1|	BURPdomain-containingprotein15-like[Brachypodiumdistachyon]
c23843_g1_i2	gi|670445257|ref|XP_008662929.1|	uncharacterizedproteinTIDP3651isoformX4[Zeamays]
c23867_g2_i1	gi|970045417|ref|XP_015084150.1|	phospholipaseA1-Igamma1,chloroplastic[Solanumpennellii]
c23869_g1_i1	gi|573952430|ref|XP_006658490.1|	pentatricopeptiderepeat-containingproteinAt3g26782,mitochondrial-like,partial[Oryzabrachyantha]
c2386_g1_i1	gi|727507359|ref|XP_010429808.1|	nuclear-poreanchor-likeisoformX3[Camelinasativa]
c23872_g1_i2	gi|514777400|ref|XP_004968765.1|	probableglutathioneS-transferaseGSTF1[Setariaitalica]
c23877_g1_i2	gi|835907747|ref|XP_012699652.1|	uncharacterizedproteinLOC101780592isoformX2[Setariaitalica]
c23880_g1_i1	gi|357146963|ref|XP_003574173.1|	proteinCDI-like[Brachypodiumdistachyon]
c23890_g1_i1	gi|835998624|ref|XP_004977838.2|	ABCtransporterCfamilymember4-like[Setariaitalica]
c23902_g1_i1	gi|670392226|ref|XP_008676486.1|	uncharacterizedproteinLOC100192646isoformX1[Zeamays]
c23916_g1_i1	gi|514732578|ref|XP_004957465.1|	uncharacterizedproteinLOC101772089[Setariaitalica]
c23920_g2_i1	gi|697183424|ref|XP_009600738.1|	uncharacterizedproteinLOC104096129isoformX2[Nicotianatomentosiformis]
c23920_g3_i1	gi|971556779|ref|XP_015165756.1|	BTB/POZdomain-containingproteinAt2g13690[Solanumtuberosum]
c23922_g1_i1	gi|960462681|ref|XP_014753445.1|	uncharacterizedproteinLOC100844062[Brachypodiumdistachyon]
c23928_g1_i1	gi|670419682|ref|XP_008650633.1|	uncharacterizedproteinLOC103631517[Zeamays]
c23930_g1_i1	gi|514782869|ref|XP_004970202.1|	receptor-likeserine/threonine-proteinkinaseSD1-8[Setariaitalica]
c23943_g1_i1	gi|835917545|ref|XP_012698139.1|	poly[ADP-ribose]polymerase3isoformX2[Setariaitalica]
c23943_g1_i1	gi|670370795|ref|XP_008666641.1|	putativeribonucleaseHproteinAt1g65750[Zeamays]
c23949_g1_i1	gi|923543044|ref|XP_013733975.1|	geraniol8-hydroxylase-like[Brassicanapus]
c23958_g1_i1	gi|835960606|ref|XP_012700706.1|	proteinNYNRIN-like[Setariaitalica]
c23958_g2_i1	gi|955362689|ref|XP_006582728.2|	uncharacterizedproteinLOC100783533[Glycinemax]
c23980_g1_i1	gi|670370921|ref|XP_008666711.1|	uncharacterizedproteinLOC103645435[Zeamays]
c23980_g2_i1	gi|670367404|ref|XP_008665039.1|	putativeF-boxproteinAt5g66830[Zeamays]
c23982_g1_i3	gi|670434656|ref|XP_008657867.1|	uncharacterizedproteinLOC103637456[Zeamays]
c23983_g1_i2	gi|514798498|ref|XP_004974188.1|	putativelowmolecularweightprotein-tyrosine-phosphataseslr0328[Setariaitalica]
c24002_g1_i1	gi|514749573|ref|XP_004961892.1|	universalstressproteinYxiE[Setariaitalica]
c24014_g1_i1	gi|960475043|ref|XP_014755758.1|	proteinIQ-DOMAIN14-likeisoformX1[Brachypodiumdistachyon]
c24014_g1_i1	gi|514822254|ref|XP_004985796.1|	24-methylenesterolC-methyltransferase2[Setariaitalica]
c24016_g1_i1	gi|514755379|ref|XP_004963265.1|	thaumatin-likeprotein[Setariaitalica]
c24016_g1_i1	gi|719999129|ref|XP_010255613.1|	proteinFAR1-RELATEDSEQUENCE5-like[Nelumbonucifera]
c24020_g1_i1	gi|670446924|ref|XP_008663650.1|	uncharacterizedproteinLOC103642115[Zeamays]
c24032_g1_i2	gi|514813925|ref|XP_004981743.1|	senescence-specificcysteineproteaseSAG39-like[Setariaitalica]
c24034_g1_i1	gi|721684886|ref|XP_010238742.1|	uncharacterizedproteinLOC104584794isoformX3[Brachypodiumdistachyon]
c24037_g1_i1	gi|514767793|ref|XP_004966333.1|	solutecarrierfamily40member1isoformX1[Setariaitalica]
c24038_g1_i1	gi|573962464|ref|XP_006663379.1|	uncharacterizedproteinLOC102702796[Oryzabrachyantha]
c24038_g1_i1	gi|955387702|ref|XP_014627069.1|	uncharacterizedproteinLOC102664322[Glycinemax]
c24039_g1_i1	gi|514825161|ref|XP_004987236.1|	dualspecificityproteinphosphatase1B-likeisoformX2[Setariaitalica]
c24041_g1_i2	gi|514796398|ref|XP_004973540.1|	proteinENHANCEDDISEASERESISTANCE2-like[Setariaitalica]
c24042_g1_i1	gi|514798366|ref|XP_004974124.1|	CD2antigencytoplasmictail-bindingprotein2homologisoformX1[Setariaitalica]
c24045_g1_i2	gi|514820304|ref|XP_004984841.1|	alpha-taxilin[Setariaitalica]
c24053_g1_i1	gi|835996333|ref|XP_004973130.2|	uncharacterizedproteinLOC101766969[Setariaitalica]
c24055_g1_i1	gi|573962490|ref|XP_006663392.1|	probablepeptidetransporterAt1g52190-like[Oryzabrachyantha]
c24055_g1_i1	gi|573947753|ref|XP_006656192.1|	uncharacterizedproteinLOC102705538[Oryzabrachyantha]
c24062_g1_i1	gi|731375097|ref|XP_010654133.1|	GDSLesterase/lipase7[Vitisvinifera]
c24062_g1_i1	gi|514816794|ref|XP_004983132.1|	uncharacterizedproteinC18orf8[Setariaitalica]
c24067_g1_i1	gi|835938698|ref|XP_012699686.1|	tRNAwybutosine-synthesizingprotein2/3/4isoformX2[Setariaitalica]
c24067_g1_i1	gi|514734127|ref|XP_004957847.1|	tRNAwybutosine-synthesizingprotein2/3/4isoformX1[Setariaitalica]
c24070_g1_i1	gi|836018444|ref|XP_012704175.1|	pentatricopeptiderepeat-containingproteinAt5g55840isoformX1[Setariaitalica]
c24071_g1_i1	gi|514768357|ref|XP_004966467.1|	endoplasminhomolog[Setariaitalica]
c24084_g1_i1	gi|514804453|ref|XP_004977099.1|	GDSLesterase/lipaseAt1g09390-like[Setariaitalica]
c24084_g2_i1	gi|357134534|ref|XP_003568872.1|	GDSLesterase/lipaseAt1g09390-like[Brachypodiumdistachyon]
c24085_g1_i1	gi|514730026|ref|XP_004956839.1|	uncharacterizedproteinLOC101755070[Setariaitalica]
c24086_g1_i2	gi|514762953|ref|XP_004965155.1|	1-aminocyclopropane-1-carboxylateoxidasehomolog4-like[Setariaitalica]
c2408_g1_i1	gi|727586492|ref|XP_010466285.1|	celldifferentiationproteinRCD1homolog[Camelinasativa]
c24094_g1_i1	gi|573959923|ref|XP_006662145.1|	wall-associatedreceptorkinase1-like[Oryzabrachyantha]
c24101_g1_i1	gi|514795732|ref|XP_004973373.1|	aminopeptidaseM1-B[Setariaitalica]
c24106_g1_i1	gi|720086076|ref|XP_010243728.1|	uncharacterizedproteinLOC104587714isoformX2[Nelumbonucifera]
c24108_g1_i1	gi|514781708|ref|XP_004969910.1|	leucine-richrepeatreceptor-likeserine/threonine-proteinkinaseBAM2[Setariaitalica]
c24109_g1_i1	gi|514730482|ref|XP_004956947.1|	uncharacterizedproteinAt1g04910[Setariaitalica]
c24126_g1_i1	gi|514782316|ref|XP_004970062.1|	exocystcomplexcomponentEXO70B1-like[Setariaitalica]
c24128_g1_i1	gi|357130089|ref|XP_003566689.1|	mitochondrialimportinnermembranetranslocasesubunitTim9-like[Brachypodiumdistachyon]
c24129_g1_i1	gi|514786080|ref|XP_004970997.1|	uncharacterizedproteinLOC101768022[Setariaitalica]
c24134_g1_i1	gi|514813321|ref|XP_004981444.1|	uncharacterizedproteinLOC101773895[Setariaitalica]
c24136_g1_i1	gi|514798829|ref|XP_004974353.1|	uncharacterizedproteinLOC101775590[Setariaitalica]
c24136_g2_i1	gi|514798829|ref|XP_004974353.1|	uncharacterizedproteinLOC101775590[Setariaitalica]
c24136_g3_i1	gi|514798829|ref|XP_004974353.1|	uncharacterizedproteinLOC101775590[Setariaitalica]
c24151_g2_i1	gi|670394026|ref|XP_008677438.1|	uncharacterizedproteinLOC100304242isoformX1[Zeamays]
c2415_g1_i1	gi|955715368|ref|XP_004955422.3|	leucine-richrepeatreceptor-likeserine/threonine-proteinkinaseBAM1[Setariaitalica]
c24165_g1_i1	gi|955725367|ref|XP_014660051.1|	beta-amylase1,chloroplastic-like[Setariaitalica]
c24171_g1_i1	gi|955395164|ref|XP_014628624.1|	uncharacterizedproteinLOC106797868[Glycinemax]
c24182_g1_i1	gi|514817448|ref|XP_004983446.1|	diseaseresistanceRPP13-likeprotein4[Setariaitalica]
c24182_g1_i1	gi|514817448|ref|XP_004983446.1|	diseaseresistanceRPP13-likeprotein4[Setariaitalica]
c24190_g1_i1	gi|573960099|ref|XP_006662233.1|	uncharacterizedproteinLOC102702413[Oryzabrachyantha]
c24190_g1_i1	gi|727509848|ref|XP_010431142.1|	uncharacterizedproteinLOC104715433[Camelinasativa]
c24197_g1_i1	gi|670394300|ref|XP_008677577.1|	uncharacterizedproteinLOC100382601isoformX1[Zeamays]
c24199_g1_i2	gi|568855720|ref|XP_006481450.1|	serine/threonine-proteinkinase-likeproteinCCR1-like[Citrussinensis]
c24199_g1_i2	gi|514713753|ref|XP_004952840.1|	ammoniumtransporter3member3[Setariaitalica]
c24209_g1_i1	gi|743835781|ref|XP_011025101.1|	nuclearporecomplexproteinNUP214isoformX3[Populuseuphratica]
c24219_g1_i1	gi|731423751|ref|XP_010662610.1|	uncharacterizedproteinLOC100255280[Vitisvinifera]
c24219_g1_i1	gi|670374951|ref|XP_008668824.1|	G-typelectinS-receptor-likeserine/threonine-proteinkinaseB120isoformX4[Zeamays]
c24226_g1_i1	gi|573925588|ref|XP_006650337.1|	BTB/POZdomain-containingproteinAt1g30440-like[Oryzabrachyantha]
c24226_g2_i1	gi|836026599|ref|XP_012698234.1|	BTB/POZdomain-containingproteinAt1g30440[Setariaitalica]
c24229_g1_i1	gi|695054065|ref|XP_009415150.1|	glutamatesynthase1[NADH],chloroplastic-likeisoformX2[Musaacuminatasubsp.malaccensis]
c24229_g2_i1	gi|802654798|ref|XP_012080484.1|	putativepentatricopeptiderepeat-containingproteinAt1g68930[Jatrophacurcas]
c24230_g1_i1	gi|698493262|ref|XP_009792911.1|	G-typelectinS-receptor-likeserine/threonine-proteinkinaseAt4g03230isoformX2[Nicotianasylvestris]
c24233_g1_i1	gi|670366278|ref|XP_008664579.1|	probablerhamnogalacturonatelyaseBisoformX2[Zeamays]
c24239_g1_i1	gi|721681374|ref|XP_010238343.1|	uncharacterizedproteinLOC100820958isoformX2[Brachypodiumdistachyon]
c24296_g1_i1	gi|698560606|ref|XP_009771900.1|	uncharacterizedproteinLOC104222368[Nicotianasylvestris]
c24327_g1_i1	gi|836014844|ref|XP_012703876.1|	calmodulin-bindingprotein25-like[Setariaitalica]
c24328_g1_i1	gi|670369295|ref|XP_008665822.1|	uncharacterizedproteinLOC103644390[Zeamays]
c24328_g2_i1	gi|658042139|ref|XP_008356690.1|	uncharacterizedproteinLOC103420404[Malusdomestica]
c24328_g3_i1	gi|568822133|ref|XP_006465491.1|	uncharacterizedproteinLOC102624640[Citrussinensis]
c24333_g1_i1	gi|670410778|ref|XP_008646498.1|	UDP-glycosyltransferase83A1-like[Zeamays]
c24335_g3_i1	gi|670432047|ref|XP_008656597.1|	uncharacterizedproteinLOC103636008isoformX1[Zeamays]
c24346_g1_i1	gi|670364190|ref|XP_008658223.1|	uncharacterizedproteinLOC103637631[Zeamays]
c24370_g1_i2	gi|720018066|ref|XP_010261662.1|	uncharacterizedproteinLOC104600438[Nelumbonucifera]
c24370_g1_i2	gi|670375316|ref|XP_008668978.1|	uncharacterizedproteinAt4g15970-like[Zeamays]
c24377_g1_i1	gi|514750421|ref|XP_004962102.1|	WAT1-relatedproteinAt5g07050-like[Setariaitalica]
c24377_g2_i1	gi|835975793|ref|XP_012701575.1|	WAT1-relatedproteinAt5g07050[Setariaitalica]
c24377_g3_i1	gi|514750421|ref|XP_004962102.1|	WAT1-relatedproteinAt5g07050-like[Setariaitalica]
c24379_g1_i1	gi|670368060|ref|XP_008665293.1|	pentatricopeptiderepeat-containingproteinAt4g01570[Zeamays]
c2437_g1_i1	gi|955720745|ref|XP_014660873.1|	AUGMINsubunit2[Setariaitalica]
c24381_g2_i1	gi|460411719|ref|XP_004251253.1|	somethingaboutsilencingprotein10[Solanumlycopersicum]
c24384_g1_i1	gi|514797394|ref|XP_004973787.1|	uncharacterizedproteinLOC101779782[Setariaitalica]
c24388_g1_i1	gi|514716362|ref|XP_004953476.1|	uncharacterizedproteinLOC101768432isoformX2[Setariaitalica]
c24392_g1_i1	gi|923928540|ref|XP_013733120.1|	pollen-specificleucine-richrepeatextensin-likeprotein4[Brassicanapus]
c24407_g1_i1	gi|721686961|ref|XP_010239105.1|	uncharacterizedproteinLOC104584952[Brachypodiumdistachyon]
c24438_g1_i1	gi|670434634|ref|XP_008657854.1|	uncharacterizedproteinLOC103637437[Zeamays]
c24446_g2_i1	gi|670390883|ref|XP_008675769.1|	uncharacterizedproteinLOC103651863[Zeamays]
c24450_g1_i1	gi|670412799|ref|XP_008647567.1|	uncharacterizedproteinLOC100273829isoformX1[Zeamays]
c24450_g2_i1	gi|514746677|ref|XP_004961175.1|	proteintimelesshomolog[Setariaitalica]
c24453_g1_i1	gi|670410638|ref|XP_008646438.1|	lysMdomainreceptor-likekinase3[Zeamays]
c24453_g1_i2	gi|670410638|ref|XP_008646438.1|	lysMdomainreceptor-likekinase3[Zeamays]
c24453_g2_i1	gi|670398193|ref|XP_008679158.1|	lysMdomainreceptor-likekinase3[Zeamays]
c24460_g1_i1	gi|568848196|ref|XP_006477905.1|	cytochromeP45071A1-like[Citrussinensis]
c24468_g1_i1	gi|514725950|ref|XP_004955859.1|	DIMBOAUDP-glucosyltransferaseBX9-like[Setariaitalica]
c24469_g1_i1	gi|670416815|ref|XP_008649310.1|	uncharacterizedproteinLOC103629994[Zeamays]
c2446_g1_i1	gi|727410549|ref|XP_010500496.1|	probableproteinphosphatase2C33[Camelinasativa]
c24470_g2_i1	gi|955720394|ref|XP_014660816.1|	ATP-dependent6-phosphofructokinase5,chloroplastic-like[Setariaitalica]
c24503_g1_i1	gi|698514805|ref|XP_009802267.1|	uncharacterizedproteinLOC104247842[Nicotianasylvestris]
c24509_g3_i2	gi|670419630|ref|XP_008650605.1|	putativeribonucleaseHproteinAt1g65750[Zeamays]
c24523_g1_i1	gi|835974880|ref|XP_012701527.1|	uncharacterizedproteinLOC105914440[Setariaitalica]
c24526_g1_i1	gi|514739981|ref|XP_004959520.1|	uncharacterizedproteinLOC101776832[Setariaitalica]
c2452_g1_i1	gi|731381410|ref|XP_010664478.1|	uncharacterizedproteinLOC104882512[Vitisvinifera]
c24531_g1_i1	gi|955721851|ref|XP_014661011.1|	probableDNAprimaselargesubunit[Setariaitalica]
c24547_g1_i3	gi|573921919|ref|XP_006648546.1|	proteinkinasePVPK-1-like[Oryzabrachyantha]
c24549_g1_i1	gi|514779098|ref|XP_004969266.1|	proteinRAE1-like[Setariaitalica]
c24567_g2_i2	gi|514741778|ref|XP_004959977.1|	tubby-likeF-boxprotein7[Setariaitalica]
c24578_g1_i2	gi|727558391|ref|XP_010451381.1|	uncharacterizedproteinLOC104733506[Camelinasativa]
c24606_g1_i2	gi|514815269|ref|XP_004982395.1|	typeIVinositolpolyphosphate5-phosphatase11[Setariaitalica]
c24627_g1_i2	gi|514820492|ref|XP_004984933.1|	RNApolymerasesigmafactorsigB-like[Setariaitalica]
c24627_g1_i4	gi|514820492|ref|XP_004984933.1|	RNApolymerasesigmafactorsigB-like[Setariaitalica]
c24628_g1_i1	gi|357124047|ref|XP_003563718.1|	beta-galactosidase9[Brachypodiumdistachyon]
c24628_g1_i1	gi|835964048|ref|XP_012700910.1|	transcriptionalelongationregulatorMINIYO[Setariaitalica]
c24641_g1_i1	gi|586780645|ref|XP_006858844.1|	exocystcomplexcomponentSEC15A[Amborellatrichopoda]
c24645_g1_i1	gi|695018111|ref|XP_009396002.1|	probablereceptor-likeproteinkinaseAt2g42960[Musaacuminatasubsp.malaccensis]
c24649_g1_i1	gi|835951314|ref|XP_012700275.1|	wall-associatedreceptorkinase-like21[Setariaitalica]
c24675_g1_i1	gi|514815487|ref|XP_004982498.1|	probablecytokininriboside5'-monophosphatephosphoribohydrolaseLOGL10[Setariaitalica]
c24685_g1_i1	gi|514821179|ref|XP_004985271.1|	CASP-likeprotein16[Setariaitalica]
c24698_g1_i1	gi|357162759|ref|XP_003579514.1|	CASP-likeprotein2A1[Brachypodiumdistachyon]
c24709_g1_i1	gi|743804818|ref|XP_011017457.1|	vesicle-associatedprotein1-2-like[Populuseuphratica]
c24709_g2_i1	gi|514732264|ref|XP_004957387.1|	proteinLITTLEZIPPER1-like[Setariaitalica]
c2470_g2_i1	gi|670426561|ref|XP_008653937.1|	putativeribonucleaseHproteinAt1g65750[Zeamays]
c24711_g1_i1	gi|514749718|ref|XP_004961927.1|	celldivisionproteinFtsZhomolog2-2,chloroplastic-likeisoformX2[Setariaitalica]
c24713_g1_i1	gi|514755882|ref|XP_004963390.1|	loricrin-like[Setariaitalica]
c24727_g1_i1	gi|357158164|ref|XP_003578037.1|	uncharacterizedproteinLOC100838231[Brachypodiumdistachyon]
c24733_g1_i1	gi|698425829|ref|XP_009785898.1|	DNAligase1[Nicotianasylvestris]
c24739_g1_i1	gi|670378910|ref|XP_008670360.1|	phospholipaseDdelta-like[Zeamays]
c24739_g1_i1	gi|514732793|ref|XP_004957519.1|	phospholipaseDdelta[Setariaitalica]
c24744_g1_i2	gi|694449865|ref|XP_009350480.1|	LOWQUALITYPROTEIN:inversin-like[Pyrusxbretschneideri]
c24755_g1_i1	gi|514785397|ref|XP_004970828.1|	ethylene-responsivetranscriptionfactorERF020[Setariaitalica]
c2475_g1_i1	gi|670426469|ref|XP_008653888.1|	uncharacterizedproteinLOC103634036[Zeamays]
c24769_g1_i1	gi|764529682|ref|XP_011458215.1|	proteinFAR1-RELATEDSEQUENCE7-like[Fragariavescasubsp.vesca]
c24775_g1_i1	gi|658020195|ref|XP_008345474.1|	uncharacterizedproteinLOC103408396[Malusdomestica]
c24797_g1_i1	gi|514818097|ref|XP_004983757.1|	uncharacterizedproteinLOC101755812[Setariaitalica]
c24824_g1_i1	gi|514798005|ref|XP_004973948.1|	uncharacterizedproteinLOC101776268[Setariaitalica]
c24838_g2_i1	gi|721622640|ref|XP_003561708.2|	uncharacterizedproteinLOC100830077[Brachypodiumdistachyon]
c24870_g1_i3	gi|955709312|ref|XP_012698690.2|	E3ubiquitin-proteinligasemakorin-like[Setariaitalica]
c24935_g1_i1	gi|568870360|ref|XP_006488373.1|	dnaJhomologsubfamilyBmember9-likeisoformX2[Citrussinensis]
c24935_g1_i1	gi|720067284|ref|XP_010276761.1|	plastidalglycolate/glyceratetranslocator1,chloroplastic-likeisoformX3[Nelumbonucifera]
c24935_g1_i3	gi|685322762|ref|XP_009151173.1|	F-box/LRR-repeatproteinAt2g43260-likeisoformX1[Brassicarapa]
c24935_g1_i3	gi|720067284|ref|XP_010276761.1|	plastidalglycolate/glyceratetranslocator1,chloroplastic-likeisoformX3[Nelumbonucifera]
c2493_g2_i1	gi|514760650|ref|XP_004964593.1|	anthocyanidin3-O-glucosyltransferase-like[Setariaitalica]
c24940_g1_i1	gi|514797479|ref|XP_004973808.1|	tricinsynthase1-like[Setariaitalica]
c24943_g1_i2	gi|514767319|ref|XP_004966212.1|	L-ascorbateoxidasehomolog[Setariaitalica]
c2494_g2_i1	gi|731354554|ref|XP_010688659.1|	LRRreceptor-likeserine/threonine-proteinkinaseGSO1[Betavulgarissubsp.vulgaris]
c24964_g1_i1	gi|514802607|ref|XP_004976196.1|	BRCA1-associatedRINGdomainprotein1-like[Setariaitalica]
c2496_g1_i1	gi|357142655|ref|XP_003572646.1|	sugartransportprotein5-likeisoformX1[Brachypodiumdistachyon]
c24977_g1_i1	gi|698523067|ref|XP_009758337.1|	TBC1domainfamilymember15-like[Nicotianasylvestris]
c24977_g1_i2	gi|698523067|ref|XP_009758337.1|	TBC1domainfamilymember15-like[Nicotianasylvestris]
c24988_g1_i1	gi|835966179|ref|XP_004966375.2|	uncharacterizedproteinLOC101762028[Setariaitalica]
c25021_g1_i1	gi|955714833|ref|XP_014660202.1|	uncharacterizedproteinLOC101757374[Setariaitalica]
c25021_g2_i1	gi|573958570|ref|XP_006661491.1|	uncharacterizedproteinLOC102717278,partial[Oryzabrachyantha]
c25023_g1_i2	gi|670407664|ref|XP_008645279.1|	replicationproteinA70kDaDNA-bindingsubunitB-likeisoformX2[Zeamays]
c25041_g1_i1	gi|514756073|ref|XP_004963438.1|	benzylalcoholO-benzoyltransferase-like,partial[Setariaitalica]
c25041_g1_i1	gi|723691538|ref|XP_010319611.1|	uncharacterizedproteinLOC104646850[Solanumlycopersicum]
c25054_g2_i1	gi|955721855|ref|XP_014661012.1|	probableleucine-richrepeatreceptor-likeproteinkinaseIMK3,partial[Setariaitalica]
c25061_g1_i1	gi|514769754|ref|XP_004966826.1|	pentatricopeptiderepeat-containingproteinOGR1,mitochondrial[Setariaitalica]
c25072_g1_i1	gi|694392074|ref|XP_009371529.1|	putativediseaseresistanceproteinAt3g14460[Pyrusxbretschneideri]
c2507_g2_i1	gi|694402926|ref|XP_009376437.1|	nudixhydrolase15,mitochondrial-like[Pyrusxbretschneideri]
c25083_g1_i2	gi|670390464|ref|XP_008675553.1|	putativeribonucleaseHproteinAt1g65750[Zeamays]
c25090_g2_i1	gi|720058634|ref|XP_010274339.1|	G-typelectinS-receptor-likeserine/threonine-proteinkinaseAt5g35370[Nelumbonucifera]
c25092_g1_i2	gi|573958839|ref|XP_006661622.1|	uncharacterizedGTP-bindingproteinAt5g64813-like[Oryzabrachyantha]
c25099_g1_i2	gi|514742527|ref|XP_004960165.1|	inositol-pentakisphosphate2-kinaseIPK1-like[Setariaitalica]
c2511_g1_i1	gi|672204612|ref|XP_008778960.1|	uncharacterizedproteinLOC103698696[Phoenixdactylifera]
c25132_g1_i1	gi|670413755|ref|XP_008648081.1|	hypotheticalproteinisoformX1[Zeamays]
c25166_g1_i1	gi|835996828|ref|XP_012702650.1|	heparan-alpha-glucosaminideN-acetyltransferase-likeisoformX2[Setariaitalica]
c25166_g1_i1	gi|670441016|ref|XP_008660780.1|	heparan-alpha-glucosaminideN-acetyltransferase-like,partial[Zeamays]
c25166_g1_i3	gi|670441016|ref|XP_008660780.1|	heparan-alpha-glucosaminideN-acetyltransferase-like,partial[Zeamays]
c25166_g1_i3	gi|835996828|ref|XP_012702650.1|	heparan-alpha-glucosaminideN-acetyltransferase-likeisoformX2[Setariaitalica]
c25167_g1_i1	gi|357143574|ref|XP_003572969.1|	caffeicacid3-O-methyltransferase[Brachypodiumdistachyon]
c25179_g1_i2	gi|568829571|ref|XP_006469095.1|	uncharacterizedproteinLOC102629728[Citrussinensis]
c25193_g1_i1	gi|514763269|ref|XP_004965231.1|	uncharacterizedproteinLOC101772949[Setariaitalica]
c25202_g1_i1	gi|514775066|ref|XP_004968140.1|	probablereceptor-likeproteinkinaseAt1g67000isoformX2[Setariaitalica]
c25210_g2_i1	gi|670418544|ref|XP_008650019.1|	uncharacterizedproteinLOC103630742isoformX1[Zeamays]
c25216_g1_i1	gi|514804274|ref|XP_004977011.1|	pentatricopeptiderepeat-containingproteinAt1g80550,mitochondrial[Setariaitalica]
c25223_g1_i1	gi|743808120|ref|XP_010928261.1|	uncharacterizedproteinLOC105050089isoformX2[Elaeisguineensis]
c25223_g2_i1	gi|514759900|ref|XP_004964410.1|	short-chaindehydrogenaseTIC32,chloroplastic-like[Setariaitalica]
c25226_g1_i1	gi|357158740|ref|XP_003578225.1|	mitochondrialphosphatecarrierprotein3,mitochondrial-like[Brachypodiumdistachyon]
c25226_g2_i1	gi|670424099|ref|XP_008652787.1|	mitochondrialphosphatecarrierprotein3,mitochondrial-like[Zeamays]
c25237_g1_i1	gi|514815629|ref|XP_004982566.1|	uncharacterizedproteinLOC101779849[Setariaitalica]
c25243_g1_i2	gi|514707522|ref|XP_004951316.1|	transcriptioninitiationfactorIIAsubunit2-like[Setariaitalica]
c2525_g1_i1	gi|514753556|ref|XP_004962822.1|	uncharacterizedproteinLOC101758896[Setariaitalica]
c2526_g1_i1	gi|835974790|ref|XP_012701516.1|	chromatinassemblyfactor1subunitFSM-like,partial[Setariaitalica]
c25275_g1_i1	gi|357157241|ref|XP_003577732.1|	F-box/LRR-repeatproteinAt3g03360-like[Brachypodiumdistachyon]
c25277_g1_i1	gi|514767288|ref|XP_004966204.1|	uncharacterizedproteinLOC101764467[Setariaitalica]
c25277_g1_i1	gi|357123416|ref|XP_003563406.1|	uncharacterizedproteinLOC100838450[Brachypodiumdistachyon]
c25277_g1_i2	gi|357123416|ref|XP_003563406.1|	uncharacterizedproteinLOC100838450[Brachypodiumdistachyon]
c25281_g2_i1	gi|645237841|ref|XP_008225396.1|	exonuclease1[Prunusmume]
c25282_g2_i1	gi|835953574|ref|XP_012700347.1|	probablepolygalacturonaseAt1g80170[Setariaitalica]
c25286_g1_i1	gi|923604129|ref|XP_013742097.1|	zincfingerBEDdomain-containingproteinDAYSLEEPER-like[Brassicanapus]
c25314_g1_i1	gi|514742656|ref|XP_004960198.1|	beta-fructofuranosidase,insolubleisoenzyme7-like[Setariaitalica]
c25321_g1_i1	gi|835950428|ref|XP_012700240.1|	proteinMODIFIEROFSNC11[Setariaitalica]
c25328_g2_i1	gi|672142838|ref|XP_008795284.1|	RING-H2fingerproteinATL58-likeisoformX3[Phoenixdactylifera]
c25330_g1_i1	gi|514816958|ref|XP_004983211.1|	transcriptionfactorbHLH96-like[Setariaitalica]
c25330_g2_i1	gi|514816958|ref|XP_004983211.1|	transcriptionfactorbHLH96-like[Setariaitalica]
c25341_g1_i1	gi|743789458|ref|XP_010922909.1|	gibberellin-regulatedprotein12-like[Elaeisguineensis]
c25359_g1_i1	gi|698551705|ref|XP_009769402.1|	pentatricopeptiderepeat-containingproteinAt2g22410,mitochondrial[Nicotianasylvestris]
c2535_g1_i1	gi|514712176|ref|XP_004952450.1|	serinecarboxypeptidase1-like[Setariaitalica]
c2535_g2_i1	gi|514712176|ref|XP_004952450.1|	serinecarboxypeptidase1-like[Setariaitalica]
c25361_g2_i1	gi|694996609|ref|XP_009394869.1|	uncharacterizedproteinLOC103980254[Musaacuminatasubsp.malaccensis]
c25370_g1_i1	gi|670423336|ref|XP_008652482.1|	transposonTf2-1polyproteinisoformX1[Zeamays]
c25370_g3_i1	gi|670427033|ref|XP_008654192.1|	uncharacterizedproteinLOC103634449[Zeamays]
c25399_g2_i1	gi|670428768|ref|XP_008655231.1|	uncharacterizedproteinLOC100382585isoformX1[Zeamays]
c25405_g2_i1	gi|514739529|ref|XP_004959406.1|	chaperoneproteinDnaJ2-like[Setariaitalica]
c25406_g1_i1	gi|514813367|ref|XP_004981467.1|	uncharacterizedproteinLOC101782804[Setariaitalica]
c25420_g1_i1	gi|514814783|ref|XP_004982161.1|	proteinsaal1[Setariaitalica]
c25420_g2_i1	gi|743755647|ref|XP_010912577.1|	GDSLesterase/lipaseAt1g28580-like[Elaeisguineensis]
c25420_g2_i1	gi|514791888|ref|XP_004972439.1|	ribosomematurationproteinSBDS[Setariaitalica]
c25420_g3_i1	gi|694447146|ref|XP_009349764.1|	cyclicnucleotide-gatedionchannel1-like[Pyrusxbretschneideri]
c25436_g1_i1	gi|514801993|ref|XP_004975894.1|	agmatinedeiminase[Setariaitalica]
c25439_g1_i1	gi|514788589|ref|XP_004971607.1|	uncharacterizedproteinLOC101761786[Setariaitalica]
c25444_g1_i1	gi|670394300|ref|XP_008677577.1|	uncharacterizedproteinLOC100382601isoformX1[Zeamays]
c25456_g3_i1	gi|514721567|ref|XP_004954769.1|	uncharacterizedproteinLOC101766415[Setariaitalica]
c25468_g1_i1	gi|747098868|ref|XP_011097466.1|	receptor-likecytosolicserine/threonine-proteinkinaseRBK1[Sesamumindicum]
c25487_g1_i1	gi|848905983|ref|XP_012852365.1|	LRRreceptor-likeserine/threonine-proteinkinaseHSL2[Erythrantheguttata]
c2548_g1_i1	gi|514726532|ref|XP_004956004.1|	pentatricopeptiderepeat-containingproteinAt3g26782,mitochondrial[Setariaitalica]
c25495_g1_i2	gi|950954048|ref|XP_014496324.1|	adenylosuccinatesynthetase2,chloroplastic[Vignaradiatavar.radiata]
c25501_g1_i2	gi|721635967|ref|XP_010231088.1|	jacalin-relatedlectin19-likeisoformX2[Brachypodiumdistachyon]
c25508_g1_i1	gi|357125658|ref|XP_003564508.1|	U-boxdomain-containingprotein16-like[Brachypodiumdistachyon]
c25526_g1_i2	gi|514824780|ref|XP_004987048.1|	uncharacterizedproteinLOC101783243[Setariaitalica]
c25526_g1_i2	gi|960458848|ref|XP_014752805.1|	increasedDNAmethylation1-likeisoformX1[Brachypodiumdistachyon]
c25526_g2_i1	gi|514824780|ref|XP_004987048.1|	uncharacterizedproteinLOC101783243[Setariaitalica]
c25531_g1_i1	gi|836016408|ref|XP_012704037.1|	uncharacterizedproteinLOC101778892isoformX1[Setariaitalica]
c25546_g1_i1	gi|225457697|ref|XP_002273918.1|	uncharacterizedproteinLOC100247851[Vitisvinifera]
c25564_g1_i1	gi|835944311|ref|XP_012700007.1|	proteinFAR1-RELATEDSEQUENCE5-like[Setariaitalica]
c25578_g1_i1	gi|357119935|ref|XP_003561688.1|	transcriptionfactorbHLH148[Brachypodiumdistachyon]
c25584_g2_i1	gi|514819333|ref|XP_004984364.1|	uncharacterizedproteinLOC101754588[Setariaitalica]
c25603_g2_i1	gi|960492797|ref|XP_014751354.1|	uncharacterizedproteinLOC104581418isoformX1[Brachypodiumdistachyon]
c2560_g1_i1	gi|672126540|ref|XP_008786725.1|	mechanosensitiveionchannelprotein10-like[Phoenixdactylifera]
c25626_g1_i1	gi|923614478|ref|XP_013745307.1|	uncharacterizedproteinLOC106447903[Brassicanapus]
c25776_g1_i2	gi|670447552|ref|XP_008663969.1|	RING-H2fingerproteinATL67-like[Zeamays]
c25787_g4_i1	gi|514815584|ref|XP_004982545.1|	uncharacterizedproteinLOC101770532[Setariaitalica]
c25810_g2_i1	gi|357134386|ref|XP_003568798.1|	60SribosomalproteinL18a-likeprotein[Brachypodiumdistachyon]
c25819_g1_i2	gi|835919356|ref|XP_012698686.1|	biotin--proteinligase2-like[Setariaitalica]
c25819_g1_i4	gi|835919356|ref|XP_012698686.1|	biotin--proteinligase2-like[Setariaitalica]
c25820_g1_i1	gi|697117572|ref|XP_009612725.1|	premnaspirodieneoxygenase-like[Nicotianatomentosiformis]
c25859_g1_i1	gi|514796005|ref|XP_004973443.1|	probableinactive2-oxoglutarate-dependentdioxygenaseAOP2[Setariaitalica]
c25903_g1_i1	gi|514755957|ref|XP_004963409.1|	uncharacterizedproteinLOC101760118[Setariaitalica]
c25936_g1_i2	gi|731387560|ref|XP_010649300.1|	uncharacterizedproteinLOC104879164[Vitisvinifera]
c25972_g1_i1	gi|694380162|ref|XP_009366228.1|	formin-likeprotein2[Pyrusxbretschneideri]
c25980_g2_i1	gi|514816968|ref|XP_004983216.1|	2-hydroxy-6-oxononadienedioate/2-hydroxy-6-oxononatrienedioatehydrolase-like[Setariaitalica]
c25982_g1_i1	gi|670405195|ref|XP_008644261.1|	probabletocopherolcyclase,chloroplasticisoformX1[Zeamays]
c26017_g2_i2	gi|835965218|ref|XP_012700985.1|	cytochromeP45071D7-like[Setariaitalica]
c26018_g1_i1	gi|514816950|ref|XP_004983207.1|	1,2-dihydroxy-3-keto-5-methylthiopentenedioxygenase4-like[Setariaitalica]
c26018_g1_i1	gi|357146284|ref|XP_003573936.1|	1,2-dihydroxy-3-keto-5-methylthiopentenedioxygenase4[Brachypodiumdistachyon]
c26018_g1_i2	gi|514816950|ref|XP_004983207.1|	1,2-dihydroxy-3-keto-5-methylthiopentenedioxygenase4-like[Setariaitalica]
c2601_g1_i1	gi|568840531|ref|XP_006474220.1|	villin-4-likeisoformX3[Citrussinensis]
c2601_g1_i3	gi|659123615|ref|XP_008461752.1|	mitochondrialchaperoneBCS1-like[Cucumismelo]
c2601_g1_i3	gi|694329666|ref|XP_009355587.1|	mechanosensitiveionchannelprotein6-like[Pyrusxbretschneideri]
c26027_g1_i1	gi|670395132|ref|XP_008677984.1|	putativeribonucleaseHproteinAt1g65750[Zeamays]
c26027_g1_i1	gi|670363064|ref|XP_008654531.1|	putativeribonucleaseHproteinAt1g65750isoformX1[Zeamays]
c26030_g1_i1	gi|514745863|ref|XP_004960985.1|	vacuolarcation/protonexchanger1b-like[Setariaitalica]
c26064_g1_i2	gi|573948954|ref|XP_006656777.1|	proteinCURVATURETHYLAKOID1A,chloroplastic-like[Oryzabrachyantha]
c26078_g1_i1	gi|670425875|ref|XP_008653560.1|	mavicyanin-like[Zeamays]
c26092_g1_i1	gi|672207132|ref|XP_008779617.1|	uncharacterizedproteinLOC103699371,partial[Phoenixdactylifera]
c26107_g1_i1	gi|670416572|ref|XP_008649207.1|	homeobox-leucinezipperproteinROC8-like[Zeamays]
c26107_g2_i1	gi|514761987|ref|XP_004964922.1|	homeobox-leucinezipperproteinROC8-like[Setariaitalica]
c26107_g3_i1	gi|848871192|ref|XP_012836175.1|	F-boxproteinAt5g06550[Erythrantheguttata]
c26109_g2_i1	gi|670419774|ref|XP_008650680.1|	uncharacterizedproteinLOC103631580[Zeamays]
c26109_g3_i1	gi|670426373|ref|XP_008653833.1|	uncharacterizedproteinLOC103633960[Zeamays]
c26111_g1_i2	gi|514725305|ref|XP_004955700.1|	probablenucleolarprotein5-1[Setariaitalica]
c26111_g1_i2	gi|960476266|ref|XP_014756064.1|	uncharacterizedproteinLOC100828395[Brachypodiumdistachyon]
c26136_g1_i1	gi|970039823|ref|XP_015081256.1|	uncharacterizedmitochondrialproteinAtMg00810-like[Solanumpennellii]
c26216_g2_i1	gi|357120595|ref|XP_003562011.1|	uncharacterizedproteinLOC100836836[Brachypodiumdistachyon]
c26217_g1_i1	gi|970014135|ref|XP_015068052.1|	gibberellin-regulatedprotein6[Solanumpennellii]
c2623_g1_i1	gi|514713431|ref|XP_004952759.1|	CDT1-likeproteina,chloroplastic[Setariaitalica]
c26247_g1_i1	gi|514762131|ref|XP_004964956.1|	bluecopperprotein-like[Setariaitalica]
c26257_g1_i1	gi|514818153|ref|XP_004983784.1|	proteinSTRICTOSIDINESYNTHASE-LIKE5-like[Setariaitalica]
c26257_g1_i2	gi|514818153|ref|XP_004983784.1|	proteinSTRICTOSIDINESYNTHASE-LIKE5-like[Setariaitalica]
c26282_g1_i2	gi|731409830|ref|XP_010657336.1|	formin-likeprotein3isoformX1[Vitisvinifera]
c26292_g1_i1	gi|848899253|ref|XP_012849765.1|	cycloartenol-C-24-methyltransferase[Erythrantheguttata]
c26299_g1_i1	gi|670388399|ref|XP_008674686.1|	B3domain-containingproteinOs01g0905400-likeisoformX3[Zeamays]
c26299_g2_i1	gi|670433062|ref|XP_008657027.1|	uncharacterizedproteinLOC103636454[Zeamays]
c26299_g2_i1	gi|697183997|ref|XP_009601022.1|	uncharacterizedproteinLOC104096362[Nicotianatomentosiformis]
c26312_g2_i1	gi|573957770|ref|XP_006661095.1|	uncharacterizedproteinLOC102703245[Oryzabrachyantha]
c26312_g2_i2	gi|514808966|ref|XP_004979314.1|	uncharacterizedproteinLOC101758879[Setariaitalica]
c26313_g1_i1	gi|727546373|ref|XP_010446346.1|	uncharacterizedproteinAt1g04910-like[Camelinasativa]
c26327_g1_i1	gi|721673102|ref|XP_003578501.2|	uncharacterizedproteinLOC100825353[Brachypodiumdistachyon]
c26345_g2_i1	gi|514761110|ref|XP_004964705.1|	proteinSRG1-like[Setariaitalica]
c26346_g1_i1	gi|960466070|ref|XP_014754119.1|	uncharacterizedproteinLOC106866082[Brachypodiumdistachyon]
c26346_g1_i1	gi|698564376|ref|XP_009772965.1|	serine/threonine-proteinphosphatase6regulatorysubunit3[Nicotianasylvestris]
c26347_g1_i1	gi|670382981|ref|XP_008672270.1|	uncharacterizedproteinLOC100216885isoformX3[Zeamays]
c2634_g1_i1	gi|670401988|ref|XP_008680860.1|	putativeribonucleaseHproteinAt1g65750[Zeamays]
c26357_g3_i1	gi|573922447|ref|XP_006648807.1|	very-long-chain3-oxoacyl-CoAreductase1-like[Oryzabrachyantha]
c26364_g1_i1	gi|694413624|ref|XP_009335066.1|	pyridoxalbiosynthesisproteinPDX2-likeisoformX1[Pyrusxbretschneideri]
c26364_g1_i1	gi|514825202|ref|XP_004987256.1|	uncharacterizedproteinLOC101785941[Setariaitalica]
c26366_g1_i1	gi|670429024|ref|XP_008655384.1|	uncharacterizedproteinLOC100502147isoformX4[Zeamays]
c26366_g2_i1	gi|670380089|ref|XP_008670821.1|	putativeribonucleaseHproteinAt1g65750[Zeamays]
c26367_g1_i1	gi|514713451|ref|XP_004952764.1|	COXassemblymitochondrialprotein2homolog[Setariaitalica]
c26381_g1_i1	gi|514741802|ref|XP_004959983.1|	solubleinorganicpyrophosphatase[Setariaitalica]
c26394_g1_i1	gi|670370030|ref|XP_008666225.1|	phosphoinositidephospholipaseC6-like,partial[Zeamays]
c26395_g1_i1	gi|670414827|ref|XP_008648557.1|	pentatricopeptiderepeat-containingproteinAt2g46050,mitochondrial[Zeamays]
c26407_g1_i1	gi|514782213|ref|XP_004970037.1|	aspartateaminotransferase,cytoplasmic[Setariaitalica]
c26408_g1_i1	gi|670394873|ref|XP_008677870.1|	uncharacterizedproteinLOC103652704[Zeamays]
c26440_g1_i1	gi|960458646|ref|XP_014752776.1|	uncharacterizedproteinLOC106865873[Brachypodiumdistachyon]
c26450_g1_i1	gi|514726093|ref|XP_004955895.1|	putativeS-adenosyl-L-methionine-dependentmethyltransferaseFRAAL3836isoformX1[Setariaitalica]
c26464_g1_i1	gi|514762834|ref|XP_004965125.1|	uncharacterizedproteinLOC101762161[Setariaitalica]
c26484_g1_i1	gi|670409243|ref|XP_008645878.1|	probableglycerophosphoryldiesterphosphodiesterase2[Zeamays]
c26484_g1_i1	gi|514714145|ref|XP_004952935.1|	glycerophosphodiesterphosphodiesteraseGDPDL4-like[Setariaitalica]
c26484_g1_i2	gi|514714145|ref|XP_004952935.1|	glycerophosphodiesterphosphodiesteraseGDPDL4-like[Setariaitalica]
c26496_g2_i1	gi|514763871|ref|XP_004965379.1|	Gpatchdomain-containingproteinTGHhomologisoformX2[Setariaitalica]
c26501_g1_i1	gi|514811629|ref|XP_004980609.1|	probableleucine-richrepeatreceptor-likeproteinkinaseAt1g35710[Setariaitalica]
c26501_g2_i1	gi|514811629|ref|XP_004980609.1|	probableleucine-richrepeatreceptor-likeproteinkinaseAt1g35710[Setariaitalica]
c26501_g3_i1	gi|955722903|ref|XP_012703670.2|	probableLRRreceptor-likeserine/threonine-proteinkinaseAt4g36180[Setariaitalica]
c26501_g4_i1	gi|670380035|ref|XP_008670802.1|	leucine-richrepeatreceptor-likeproteinkinasePEPR1[Zeamays]
c26505_g2_i1	gi|514762403|ref|XP_004965022.1|	uncharacterizedproteinLOC101752984[Setariaitalica]
c26505_g3_i1	gi|514762403|ref|XP_004965022.1|	uncharacterizedproteinLOC101752984[Setariaitalica]
c2650_g1_i1	gi|835912964|ref|XP_004955129.2|	LOWQUALITYPROTEIN:pentatricopeptiderepeat-containingproteinAt5g39350-like[Setariaitalica]
c26514_g1_i1	gi|670380046|ref|XP_008670807.1|	uncharacterizedproteinLOC103648078isoformX3[Zeamays]
c26525_g1_i1	gi|514805116|ref|XP_004977422.1|	NACdomain-containingprotein77-like[Setariaitalica]
c26535_g2_i1	gi|514798877|ref|XP_004974377.1|	starchsynthase3,chloroplastic/amyloplastic-like[Setariaitalica]
c26535_g3_i1	gi|514798879|ref|XP_004974378.1|	starchsynthase3,chloroplastic/amyloplastic-like[Setariaitalica]
c26548_g1_i1	gi|514813053|ref|XP_004981313.1|	AP-1complexsubunitsigma-1-like[Setariaitalica]
c26556_g1_i2	gi|514822311|ref|XP_004985822.1|	chitinase11-like[Setariaitalica]
c26560_g1_i1	gi|573920282|ref|XP_006647744.1|	proteinBrevisradix-like2-like[Oryzabrachyantha]
c26560_g2_i1	gi|514716806|ref|XP_004953584.1|	proteinBrevisradix-like2[Setariaitalica]
c26561_g1_i1	gi|514776596|ref|XP_004968517.1|	receptor-likeserine/threonine-proteinkinaseALE2[Setariaitalica]
c26590_g1_i1	gi|835956825|ref|XP_012700486.1|	replicationproteinA70kDaDNA-bindingsubunitC-like[Setariaitalica]
c26590_g2_i1	gi|573945134|ref|XP_006654907.1|	replicationproteinA70kDaDNA-bindingsubunitC-like[Oryzabrachyantha]
c26590_g3_i1	gi|672122506|ref|XP_008784586.1|	replicationproteinA70kDaDNA-bindingsubunitA-like[Phoenixdactylifera]
c26611_g1_i2	gi|960476226|ref|XP_014756049.1|	probableproteinphosphatase2C21[Brachypodiumdistachyon]
c26618_g1_i1	gi|514774842|ref|XP_004968083.1|	factorofDNAmethylation4-like[Setariaitalica]
c26618_g2_i1	gi|514774842|ref|XP_004968083.1|	factorofDNAmethylation4-like[Setariaitalica]
c26625_g1_i1	gi|721614023|ref|XP_010227398.1|	G-typelectinS-receptor-likeserine/threonine-proteinkinaseAt2g19130[Brachypodiumdistachyon]
c26625_g2_i1	gi|955722309|ref|XP_012703279.2|	G-typelectinS-receptor-likeserine/threonine-proteinkinaseAt2g19130[Setariaitalica]
c26634_g1_i1	gi|670369038|ref|XP_008665710.1|	mannanendo-1,4-beta-mannosidase3-likeisoformX3[Zeamays]
c26634_g2_i1	gi|670369038|ref|XP_008665710.1|	mannanendo-1,4-beta-mannosidase3-likeisoformX3[Zeamays]
c26647_g1_i1	gi|514757134|ref|XP_004963706.1|	cation/H(+)antiporter15-like[Setariaitalica]
c26647_g3_i1	gi|357128985|ref|XP_003566149.1|	cation/H(+)antiporter15-like[Brachypodiumdistachyon]
c26677_g1_i1	gi|514774695|ref|XP_004968042.1|	uncharacterizedproteinLOC101783786[Setariaitalica]
c26679_g4_i1	gi|670400660|ref|XP_008680160.1|	uncharacterizedproteinLOC103655137[Zeamays]
c26694_g1_i1	gi|747097073|ref|XP_011096485.1|	proteinMEI2-like5isoformX2[Sesamumindicum]
c26694_g1_i1	gi|698515289|ref|XP_009802520.1|	uncharacterizedproteinLOC104248035[Nicotianasylvestris]
c26694_g1_i2	gi|747097073|ref|XP_011096485.1|	proteinMEI2-like5isoformX2[Sesamumindicum]
c26694_g1_i2	gi|698515289|ref|XP_009802520.1|	uncharacterizedproteinLOC104248035[Nicotianasylvestris]
c26757_g1_i1	gi|729306251|ref|XP_010528506.1|	zincfingerCCCHdomain-containingprotein14[Tarenayahassleriana]
c26764_g1_i1	gi|670433356|ref|XP_008657167.1|	uncharacterizedproteinLOC103636590[Zeamays]
c26764_g2_i1	gi|670441722|ref|XP_008661174.1|	uncharacterizedproteinLOC103640354[Zeamays]
c26767_g1_i2	gi|514799223|ref|XP_004974549.1|	probableLRRreceptor-likeserine/threonine-proteinkinaseAt4g08850[Setariaitalica]
c26773_g1_i2	gi|514820560|ref|XP_004984967.1|	phosphoenolpyruvatecarboxykinase[ATP][Setariaitalica]
c26773_g1_i2	gi|514820560|ref|XP_004984967.1|	phosphoenolpyruvatecarboxykinase[ATP][Setariaitalica]
c26781_g1_i1	gi|514781482|ref|XP_004969853.1|	indole-3-pyruvatemonooxygenaseYUCCA2-like[Setariaitalica]
c2678_g2_i1	gi|835915387|ref|XP_012704012.1|	uncharacterizedproteinLOC105915054[Setariaitalica]
c26793_g1_i1	gi|514763779|ref|XP_004965358.1|	uncharacterizedproteinLOC101756485[Setariaitalica]
c26794_g1_i1	gi|670390907|ref|XP_008675782.1|	uncharacterizedproteinLOC103651878[Zeamays]
c26794_g3_i1	gi|573948960|ref|XP_006656780.1|	uncharacterizedproteinLOC102721654[Oryzabrachyantha]
c26805_g1_i1	gi|670432804|ref|XP_008656921.1|	beclin-1-likeproteinisoformX4[Zeamays]
c26831_g1_i1	gi|848872861|ref|XP_012836991.1|	uncharacterizedproteinLOC105957599[Erythrantheguttata]
c26831_g1_i1	gi|514761162|ref|XP_004964718.1|	uncharacterizedproteinLOC101769737[Setariaitalica]
c26831_g1_i1	gi|573948783|ref|XP_006656694.1|	uncharacterizedproteinLOC102714471[Oryzabrachyantha]
c26840_g1_i1	gi|645262108|ref|XP_008236615.1|	probablecarboxylesterase2[Prunusmume]
c26851_g1_i1	gi|573962308|ref|XP_006663301.1|	uncharacterizedproteinAt3g15000,mitochondrial-like,partial[Oryzabrachyantha]
c26874_g1_i1	gi|357168038|ref|XP_003581452.1|	L-typelectin-domaincontainingreceptorkinaseIV.1-like[Brachypodiumdistachyon]
c26877_g2_i1	gi|514716690|ref|XP_004953555.1|	probable4-coumarate--CoAligase2[Setariaitalica]
c2687_g1_i1	gi|514765893|ref|XP_004965865.1|	MORCfamilyCW-typezincfingerprotein3-like[Setariaitalica]
c26900_g1_i1	gi|514715305|ref|XP_004953212.1|	GEM-likeprotein4[Setariaitalica]
c26921_g1_i1	gi|764548204|ref|XP_011459774.1|	uncharacterizedproteinLOC105350087[Fragariavescasubsp.vesca]
c26930_g2_i1	gi|514796120|ref|XP_004973470.1|	annexinD5-like[Setariaitalica]
c26934_g1_i1	gi|670410417|ref|XP_008646350.1|	putativeribonucleaseHproteinAt1g65750[Zeamays]
c26939_g1_i1	gi|670406572|ref|XP_008644838.1|	putativeribonucleaseHproteinAt1g65750[Zeamays]
c26942_g1_i1	gi|514784131|ref|XP_004970515.1|	putativenucleaseHARBI1[Setariaitalica]
c2694_g1_i1	gi|514821997|ref|XP_004985669.1|	uncharacterizedproteinLOC101783232[Setariaitalica]
c26953_g1_i1	gi|720055335|ref|XP_010273348.1|	uncharacterizedproteinLOC104608920[Nelumbonucifera]
c26958_g1_i1	gi|357141756|ref|XP_003572336.1|	subtilisin-likeproteaseSBT3.5[Brachypodiumdistachyon]
c26958_g1_i1	gi|514807833|ref|XP_004978766.1|	subtilisin-likeproteaseSBT3.3[Setariaitalica]
c26958_g1_i2	gi|514807833|ref|XP_004978766.1|	subtilisin-likeproteaseSBT3.3[Setariaitalica]
c26958_g1_i2	gi|357141756|ref|XP_003572336.1|	subtilisin-likeproteaseSBT3.5[Brachypodiumdistachyon]
c26973_g1_i1	gi|357139719|ref|XP_003571425.1|	receptor-likeserine/threonine-proteinkinaseSD1-8[Brachypodiumdistachyon]
c26973_g2_i1	gi|836002403|ref|XP_004978260.2|	G-typelectinS-receptor-likeserine/threonine-proteinkinaseAt4g27290[Setariaitalica]
c26988_g1_i1	gi|670429000|ref|XP_008655368.1|	uncharacterizedproteinLOC100501517isoformX1[Zeamays]
c26993_g2_i1	gi|670375232|ref|XP_008668942.1|	uncharacterizedproteinLOC103645986[Zeamays]
c27000_g2_i1	gi|514810266|ref|XP_004979944.1|	espin-like[Setariaitalica]
c27027_g1_i1	gi|670365723|ref|XP_008663318.1|	G-typelectinS-receptor-likeserine/threonine-proteinkinaseAt2g19130[Zeamays]
c27038_g1_i1	gi|731407535|ref|XP_010656529.1|	uncharacterizedmethyltransferaseAt2g41040,chloroplastic-likeisoformX1[Vitisvinifera]
c27038_g2_i1	gi|670424103|ref|XP_008652789.1|	uncharacterizedproteinLOC103632843[Zeamays]
c27041_g1_i1	gi|357117442|ref|XP_003560477.1|	probablecadmium/zinc-transportingATPaseHMA1,chloroplastic[Brachypodiumdistachyon]
c27043_g2_i1	gi|835974880|ref|XP_012701527.1|	uncharacterizedproteinLOC105914440[Setariaitalica]
c27047_g1_i1	gi|357128153|ref|XP_003565740.1|	probableinactivereceptorkinaseAt4g23740[Brachypodiumdistachyon]
c27049_g1_i1	gi|698518345|ref|XP_009804046.1|	pentatricopeptiderepeat-containingproteinAt1g26900,mitochondrial[Nicotianasylvestris]
c27051_g1_i1	gi|670391444|ref|XP_008676069.1|	uncharacterizedproteinLOC103652215[Zeamays]
c27052_g1_i2	gi|835992308|ref|XP_012702425.1|	proteinENHANCEDDOWNYMILDEW2-like[Setariaitalica]
c27066_g2_i1	gi|670429281|ref|XP_008655514.1|	putativeproteinTPRXL[Zeamays]
c27068_g1_i1	gi|514726734|ref|XP_004956051.1|	alpha-glucosidase2[Setariaitalica]
c27082_g2_i1	gi|514819588|ref|XP_004984489.1|	acidphosphatase1[Setariaitalica]
c27084_g2_i1	gi|514755537|ref|XP_004963305.1|	NADPH-dependent1-acyldihydroxyacetonephosphatereductase-like[Setariaitalica]
c27085_g2_i1	gi|727412004|ref|XP_010461709.1|	E3ubiquitin-proteinligasemakorin-like[Camelinasativa]
c27086_g1_i2	gi|514815315|ref|XP_004982416.1|	B3domain-containingproteinOs03g0619800-like[Setariaitalica]
c27089_g1_i1	gi|836020277|ref|XP_012704283.1|	E3ubiquitin-proteinligaseSINA-like2[Setariaitalica]
c27089_g2_i1	gi|836024009|ref|XP_004982312.2|	mitochondrialintermembranespaceimportandassemblyprotein40-like[Setariaitalica]
c27111_g1_i1	gi|514806655|ref|XP_004978185.1|	homeobox-leucinezipperproteinROC4[Setariaitalica]
c27112_g1_i1	gi|670438608|ref|XP_008659765.1|	C2andGRAMdomain-containingproteinAt1g03370-likeisoformX2[Zeamays]
c27112_g4_i1	gi|514771215|ref|XP_004967194.1|	C2andGRAMdomain-containingproteinAt1g03370-like[Setariaitalica]
c27116_g1_i1	gi|514773587|ref|XP_004967773.1|	mediatorofRNApolymeraseIItranscriptionsubunit27[Setariaitalica]
c27121_g1_i1	gi|727457823|ref|XP_010510779.1|	proline-richextensin-likeproteinEPR1[Camelinasativa]
c27135_g1_i1	gi|514712050|ref|XP_004952420.1|	ankyrin-3-like[Setariaitalica]
c27142_g1_i1	gi|658032412|ref|XP_008351713.1|	uncharacterizedproteinLOC103415137[Malusdomestica]
c27142_g2_i1	gi|747076159|ref|XP_011085137.1|	glycerol-3-phosphateacyltransferase5-like[Sesamumindicum]
c27142_g2_i1	gi|357167902|ref|XP_003581387.1|	uncharacterizedproteinLOC100826417[Brachypodiumdistachyon]
c27155_g1_i1	gi|670384233|ref|XP_008672934.1|	peroxinPex14isoformX4[Zeamays]
c27162_g2_i1	gi|357131197|ref|XP_003567226.1|	putativepentatricopeptiderepeat-containingproteinAt3g11460[Brachypodiumdistachyon]
c27184_g1_i1	gi|955719100|ref|XP_014660711.1|	uncharacterizedproteinLOC101769234[Setariaitalica]
c27190_g1_i1	gi|836001370|ref|XP_004978290.2|	putativediseaseresistanceproteinRGA4[Setariaitalica]
c27190_g2_i1	gi|836001370|ref|XP_004978290.2|	putativediseaseresistanceproteinRGA4[Setariaitalica]
c27190_g3_i2	gi|835951579|ref|XP_012700284.1|	putativediseaseresistanceproteinRGA3isoformX3[Setariaitalica]
c27196_g1_i1	gi|955717302|ref|XP_004963159.2|	DEAD-boxATP-dependentRNAhelicase9-like[Setariaitalica]
c2719_g1_i1	gi|695010903|ref|XP_009392145.1|	probableproteinphosphatase2C27isoformX2[Musaacuminatasubsp.malaccensis]
c271_g1_i1	gi|514800132|ref|XP_004974999.1|	uncharacterizedproteinLOC101783834[Setariaitalica]
c27202_g1_i1	gi|514742126|ref|XP_004960064.1|	WDrepeat-containingprotein44-like[Setariaitalica]
c27203_g1_i1	gi|514786783|ref|XP_004971173.1|	uncharacterizedproteinLOC101769242[Setariaitalica]
c27203_g1_i1	gi|514786783|ref|XP_004971173.1|	uncharacterizedproteinLOC101769242[Setariaitalica]
c27203_g1_i2	gi|514786783|ref|XP_004971173.1|	uncharacterizedproteinLOC101769242[Setariaitalica]
c27211_g1_i1	gi|670404561|ref|XP_008643941.1|	uncharacterizedproteinLOC100381608isoformX1[Zeamays]
c27227_g1_i2	gi|764589066|ref|XP_011464955.1|	eukaryotictranslationinitiationfactor3subunitD-like[Fragariavescasubsp.vesca]
c27242_g1_i1	gi|729315432|ref|XP_010531564.1|	probableE3ubiquitinligaseSUD1[Tarenayahassleriana]
c27248_g1_i2	gi|645225476|ref|XP_008219598.1|	cyclin-A1-1-like[Prunusmume]
c27263_g1_i2	gi|514743736|ref|XP_004960459.1|	proteinGOS9-like[Setariaitalica]
c27275_g1_i1	gi|670446341|ref|XP_008663391.1|	uncharacterizedproteinLOC103641857[Zeamays]
c27277_g1_i2	gi|514818721|ref|XP_004984062.1|	proteinLAZ1homolog2isoformX1[Setariaitalica]
c27277_g2_i1	gi|514818721|ref|XP_004984062.1|	proteinLAZ1homolog2isoformX1[Setariaitalica]
c27315_g1_i1	gi|670424236|ref|XP_008652843.1|	dentinsialophosphoprotein[Zeamays]
c27320_g1_i1	gi|357138267|ref|XP_003570718.1|	replicationproteinA32kDasubunitA-like[Brachypodiumdistachyon]
c27328_g3_i1	gi|836003189|ref|XP_012703032.1|	recQ-mediatedgenomeinstabilityprotein1[Setariaitalica]
c27329_g1_i1	gi|573942824|ref|XP_006653796.1|	kinesin-5-like[Oryzabrachyantha]
c27331_g3_i1	gi|802555329|ref|XP_012065373.1|	phosphoserineaminotransferase1,chloroplastic-like[Jatrophacurcas]
c27358_g2_i1	gi|720028071|ref|XP_010264784.1|	uncharacterizedproteinLOC104602705[Nelumbonucifera]
c27371_g1_i1	gi|670424103|ref|XP_008652789.1|	uncharacterizedproteinLOC103632843[Zeamays]
c27371_g2_i1	gi|697143426|ref|XP_009625826.1|	uncharacterizedproteinLOC104116635isoformX1[Nicotianatomentosiformis]
c27371_g3_i1	gi|670387876|ref|XP_008674462.1|	uncharacterizedproteinLOC103650679isoformX1[Zeamays]
c27371_g4_i1	gi|685327010|ref|XP_009101851.1|	probabletrehalose-phosphatephosphataseHisoformX2[Brassicarapa]
c27371_g4_i1	gi|670389535|ref|XP_008675162.1|	serine/argininerepetitivematrixprotein2-like[Zeamays]
c27380_g2_i1	gi|695001016|ref|XP_009413952.1|	LOBdomain-containingprotein41-like[Musaacuminatasubsp.malaccensis]
c27390_g3_i1	gi|698519083|ref|XP_009804408.1|	pentatricopeptiderepeat-containingproteinAt2g30100,chloroplastic-like[Nicotianasylvestris]
c27395_g1_i1	gi|960454358|ref|XP_014751974.1|	mitogen-activatedproteinkinasekinasekinaseNPK1-like[Brachypodiumdistachyon]
c27395_g2_i1	gi|960454358|ref|XP_014751974.1|	mitogen-activatedproteinkinasekinasekinaseNPK1-like[Brachypodiumdistachyon]
c27401_g1_i1	gi|835993346|ref|XP_004974263.2|	mediatorofRNApolymeraseIItranscriptionsubunit15aisoformX1[Setariaitalica]
c27416_g2_i1	gi|670401622|ref|XP_008680670.1|	uncharacterizedproteinLOC103655746[Zeamays]
c2742_g1_i1	gi|568874659|ref|XP_006490431.1|	short-chaindehydrogenaseTIC32,chloroplastic-like[Citrussinensis]
c27434_g2_i1	gi|514789112|ref|XP_004971739.1|	putativepentatricopeptiderepeat-containingproteinAt5g06400,mitochondrial[Setariaitalica]
c27438_g1_i1	gi|514772373|ref|XP_004967482.1|	V-typeprotonATPasesubunitE[Setariaitalica]
c27445_g1_i1	gi|670437120|ref|XP_008659187.1|	trimethylguanosinesynthase-like[Zeamays]
c27450_g1_i2	gi|514715881|ref|XP_004953358.1|	uncharacterizedproteinLOC101756125[Setariaitalica]
c27481_g1_i1	gi|835973697|ref|XP_012701430.1|	zincfingerBEDdomain-containingproteinRICESLEEPER2-like[Setariaitalica]
c27481_g1_i1	gi|670370102|ref|XP_008666263.1|	uncharacterizedproteinLOC103644891[Zeamays]
c27486_g1_i1	gi|514773343|ref|XP_004967714.1|	uncharacterizedproteinLOC101753403[Setariaitalica]
c27486_g1_i2	gi|514773343|ref|XP_004967714.1|	uncharacterizedproteinLOC101753403[Setariaitalica]
c27486_g1_i2	gi|514773343|ref|XP_004967714.1|	uncharacterizedproteinLOC101753403[Setariaitalica]
c27488_g1_i1	gi|514819089|ref|XP_004984244.1|	zincfingerproteinZAT6-like[Setariaitalica]
c27490_g1_i1	gi|670391444|ref|XP_008676069.1|	uncharacterizedproteinLOC103652215[Zeamays]
c27499_g1_i1	gi|514803731|ref|XP_004976749.1|	probablenucleoredoxin3[Setariaitalica]
c27501_g1_i1	gi|514785702|ref|XP_004970904.1|	formin-likeprotein1[Setariaitalica]
c27510_g2_i1	gi|514792579|ref|XP_004972605.1|	serinecarboxypeptidase-like51[Setariaitalica]
c27514_g1_i2	gi|670416159|ref|XP_008649047.1|	uncharacterizedproteinLOC103629712[Zeamays]
c27518_g1_i1	gi|670444411|ref|XP_008662611.1|	condensin-2complexsubunitD3[Zeamays]
c27518_g2_i1	gi|357150936|ref|XP_003575628.1|	condensin-2complexsubunitD3[Brachypodiumdistachyon]
c27537_g1_i1	gi|694394145|ref|XP_009372476.1|	vacuolarproteinsorting-associatedprotein41homologisoformX2[Pyrusxbretschneideri]
c27541_g1_i1	gi|573947306|ref|XP_006655980.1|	ribonucleoside-diphosphatereductasesmallchain-like[Oryzabrachyantha]
c27547_g1_i1	gi|729399402|ref|XP_010553731.1|	uncharacterizedproteinLOC104823728[Tarenayahassleriana]
c27547_g2_i1	gi|573922128|ref|XP_006648649.1|	uncharacterizedproteinLOC102716017[Oryzabrachyantha]
c27549_g1_i1	gi|514815500|ref|XP_004982504.1|	uncharacterizedproteinLOC101752687[Setariaitalica]
c27559_g1_i1	gi|514782221|ref|XP_004970039.1|	probableproteinABIL5[Setariaitalica]
c27568_g1_i1	gi|514767026|ref|XP_004966142.1|	RING-H2fingerproteinATL43[Setariaitalica]
c27589_g1_i1	gi|514737050|ref|XP_004958666.1|	F-box/kelch-repeatproteinSKIP6-like[Setariaitalica]
c27593_g1_i1	gi|573921583|ref|XP_006648382.1|	LOWQUALITYPROTEIN:probableisoleucine--tRNAligase,cytoplasmic-like[Oryzabrachyantha]
c27593_g2_i1	gi|670364568|ref|XP_008659178.1|	serine/threonine-proteinkinaseBRI1-like2[Zeamays]
c27593_g3_i1	gi|670364568|ref|XP_008659178.1|	serine/threonine-proteinkinaseBRI1-like2[Zeamays]
c27600_g1_i1	gi|514724075|ref|XP_004955402.1|	phytosulfokines4-like[Setariaitalica]
c27611_g1_i1	gi|955723955|ref|XP_014661237.1|	PHdomain-containingproteinDDBG0287875[Setariaitalica]
c27612_g3_i1	gi|514803920|ref|XP_004976840.1|	probablereceptor-likeproteinkinaseAt1g30570[Setariaitalica]
c27612_g4_i1	gi|514803920|ref|XP_004976840.1|	probablereceptor-likeproteinkinaseAt1g30570[Setariaitalica]
c27618_g2_i1	gi|514816577|ref|XP_004983026.1|	ent-cassadieneC2-hydroxylase-like[Setariaitalica]
c27623_g1_i2	gi|645238524|ref|XP_008225717.1|	uncharacterizedproteinLOC103325336[Prunusmume]
c27623_g1_i2	gi|694421704|ref|XP_009338686.1|	putativeproteinFAM47C[Pyrusxbretschneideri]
c27630_g1_i1	gi|514820607|ref|XP_004984990.1|	probablecarboxylesterase8[Setariaitalica]
c27630_g2_i1	gi|514820607|ref|XP_004984990.1|	probablecarboxylesterase8[Setariaitalica]
c27630_g3_i1	gi|514820607|ref|XP_004984990.1|	probablecarboxylesterase8[Setariaitalica]
c27631_g1_i1	gi|960450002|ref|XP_014752858.1|	uncharacterizedproteinLOC106865880[Brachypodiumdistachyon]
c27632_g1_i1	gi|727607714|ref|XP_010476963.1|	poly(A)polymerasetype3-like[Camelinasativa]
c27643_g2_i1	gi|514729926|ref|XP_004956817.1|	ATP-dependent6-phosphofructokinase5,chloroplastic-like[Setariaitalica]
c27647_g1_i2	gi|955724246|ref|XP_004983847.2|	uncharacterizedproteinLOC101759868[Setariaitalica]
c27651_g2_i1	gi|835960820|ref|XP_012700728.1|	serinecarboxypeptidase-like34[Setariaitalica]
c27651_g3_i1	gi|670447548|ref|XP_008663967.1|	serinecarboxypeptidase-like34[Zeamays]
c27652_g2_i2	gi|670404705|ref|XP_008644017.1|	uncharacterizedproteinLOC100382664isoformX1[Zeamays]
c27657_g2_i1	gi|514809603|ref|XP_004979622.1|	UPF0481proteinAt3g47200-likeisoformX1[Setariaitalica]
c27660_g1_i1	gi|848882172|ref|XP_012841422.1|	uncharacterizedproteinLOC105961713[Erythrantheguttata]
c27671_g1_i1	gi|514745632|ref|XP_004960927.1|	PRA1familyproteinF2-like[Setariaitalica]
c27674_g1_i1	gi|670428768|ref|XP_008655231.1|	uncharacterizedproteinLOC100382585isoformX1[Zeamays]
c27674_g1_i1	gi|670447828|ref|XP_008664123.1|	uncharacterizedproteinLOC103642686[Zeamays]
c27674_g3_i1	gi|670419454|ref|XP_008650508.1|	uncharacterizedproteinLOC103631357[Zeamays]
c27690_g2_i1	gi|514759401|ref|XP_004964281.1|	BAGfamilymolecularchaperoneregulator7[Setariaitalica]
c2773_g1_i1	gi|835972574|ref|XP_004968606.2|	phospho-N-acetylmuramoyl-pentapeptide-transferasehomolog[Setariaitalica]
c27748_g1_i2	gi|573931841|ref|XP_006651029.1|	chaperoninCPN60-1,mitochondrial-like[Oryzabrachyantha]
c27749_g1_i1	gi|731364678|ref|XP_010694104.1|	uncharacterizedproteinLOC104906957[Betavulgarissubsp.vulgaris]
c27779_g1_i1	gi|514819617|ref|XP_004984503.1|	endoglucanase9[Setariaitalica]
c27786_g1_i1	gi|514743003|ref|XP_004960282.1|	uncharacterizedproteinLOC101782245[Setariaitalica]
c27795_g1_i1	gi|514816533|ref|XP_004983004.1|	pentatricopeptiderepeat-containingproteinAt5g08305[Setariaitalica]
c27796_g1_i1	gi|698508688|ref|XP_009799599.1|	uncharacterizedproteinLOC104245656[Nicotianasylvestris]
c27804_g2_i1	gi|514731111|ref|XP_004957104.1|	phosphatidylinositol4-kinasegamma7-like[Setariaitalica]
c27812_g1_i1	gi|955716331|ref|XP_004962502.2|	uncharacterizedproteinLOC101784007[Setariaitalica]
c27812_g1_i2	gi|670431420|ref|XP_008656331.1|	uncharacterizedproteinLOC103635730[Zeamays]
c27824_g3_i1	gi|923870546|ref|XP_013709542.1|	uncharacterizedproteinLOC106413288[Brassicanapus]
c27828_g3_i1	gi|357157241|ref|XP_003577732.1|	F-box/LRR-repeatproteinAt3g03360-like[Brachypodiumdistachyon]
c27831_g1_i1	gi|573921991|ref|XP_006648582.1|	uncharacterizedproteinLOC102706077[Oryzabrachyantha]
c27837_g1_i1	gi|835919540|ref|XP_012698693.1|	uncharacterizedproteinLOC101765593[Setariaitalica]
c27841_g1_i1	gi|670406572|ref|XP_008644838.1|	putativeribonucleaseHproteinAt1g65750[Zeamays]
c27843_g1_i1	gi|670401988|ref|XP_008680860.1|	putativeribonucleaseHproteinAt1g65750[Zeamays]
c27843_g2_i1	gi|670384233|ref|XP_008672934.1|	peroxinPex14isoformX4[Zeamays]
c27871_g1_i1	gi|835948514|ref|XP_012700170.1|	putativereceptorproteinkinaseZmPK1[Setariaitalica]
c27871_g2_i1	gi|573964371|ref|XP_006664306.1|	putativereceptorproteinkinaseZmPK1-like[Oryzabrachyantha]
c27876_g1_i1	gi|685357601|ref|XP_009113557.1|	classicalarabinogalactanprotein10-like[Brassicarapa]
c27880_g1_i1	gi|514750906|ref|XP_004962220.1|	probableADP-ribosylationfactorGTPase-activatingproteinAGD11[Setariaitalica]
c27890_g1_i1	gi|657972344|ref|XP_008377971.1|	QWRFmotif-containingprotein2-like[Malusdomestica]
c27891_g1_i2	gi|960484508|ref|XP_003577030.3|	cationicaminoacidtransporter6,chloroplastic-like[Brachypodiumdistachyon]
c27894_g2_i1	gi|514719941|ref|XP_004954362.1|	CLIP-associatedprotein-like[Setariaitalica]
c27894_g3_i1	gi|670410606|ref|XP_008646421.1|	CLIP-associatedprotein-likeisoformX3[Zeamays]
c27895_g1_i1	gi|670433062|ref|XP_008657027.1|	uncharacterizedproteinLOC103636454[Zeamays]
c27896_g2_i1	gi|514781482|ref|XP_004969853.1|	indole-3-pyruvatemonooxygenaseYUCCA2-like[Setariaitalica]
c27907_g1_i1	gi|514748608|ref|XP_004961660.1|	uncharacterizedproteinLOC101775919[Setariaitalica]
c27912_g3_i1	gi|670419682|ref|XP_008650633.1|	uncharacterizedproteinLOC103631517[Zeamays]
c27912_g3_i1	gi|670363068|ref|XP_008654536.1|	putativeribonucleaseHproteinAt1g65750isoformX3[Zeamays]
c27918_g3_i1	gi|514778175|ref|XP_004969032.1|	putativetranscriptionfactorbHLH041[Setariaitalica]
c27929_g1_i1	gi|731412101|ref|XP_002273240.2|	L-typelectin-domaincontainingreceptorkinaseV.9-likeisoformX2[Vitisvinifera]
c27941_g1_i2	gi|697143298|ref|XP_009625756.1|	ubiquitincarboxyl-terminalhydrolase25[Nicotianatomentosiformis]
c27950_g1_i2	gi|514798747|ref|XP_004974312.1|	uncharacterizedproteinLOC101755735[Setariaitalica]
c27968_g2_i1	gi|955391046|ref|XP_006606619.2|	myosin-7-like[Glycinemax]
c2797_g1_i1	gi|670381162|ref|XP_008671309.1|	proteinFAR1-RELATEDSEQUENCE1-like[Zeamays]
c27986_g1_i1	gi|659079189|ref|XP_008440123.1|	uncharacterizedproteinLOC103484681[Cucumismelo]
c27986_g1_i1	gi|960475978|ref|XP_014755945.1|	uncharacterizedproteinLOC100824808[Brachypodiumdistachyon]
c27986_g1_i1	gi|670370795|ref|XP_008666641.1|	putativeribonucleaseHproteinAt1g65750[Zeamays]
c27986_g2_i1	gi|670424103|ref|XP_008652789.1|	uncharacterizedproteinLOC103632843[Zeamays]
c27986_g2_i1	gi|721670221|ref|XP_010236490.1|	uncharacterizedproteinLOC104584074[Brachypodiumdistachyon]
c27986_g2_i1	gi|960451534|ref|XP_014755578.1|	uncharacterizedproteinLOC106866306[Brachypodiumdistachyon]
c27986_g2_i1	gi|951037353|ref|XP_014516888.1|	pyrophosphate--fructose6-phosphate1-phosphotransferasesubunitbeta[Vignaradiatavar.radiata]
c27987_g1_i2	gi|514808905|ref|XP_004979284.1|	alpha-ketoglutarate-dependentdioxygenasealkB[Setariaitalica]
c27997_g1_i1	gi|514731696|ref|XP_004957246.1|	CAP-Glydomain-containinglinkerprotein1-like[Setariaitalica]
c28002_g2_i1	gi|645267554|ref|XP_008239126.1|	uncharacterizedproteinLOC103337735[Prunusmume]
c28009_g1_i1	gi|657951276|ref|XP_008351922.1|	uncharacterizedproteinLOC103415359[Malusdomestica]
c28012_g2_i1	gi|573947035|ref|XP_006655848.1|	heparanase-likeprotein3-like[Oryzabrachyantha]
c28012_g3_i1	gi|573947035|ref|XP_006655848.1|	heparanase-likeprotein3-like[Oryzabrachyantha]
c28017_g1_i1	gi|670362798|ref|XP_008653649.1|	uncharacterizedproteinLOC103633727[Zeamays]
c28020_g1_i1	gi|357124633|ref|XP_003564002.1|	U-boxdomain-containingprotein21[Brachypodiumdistachyon]
c28020_g2_i1	gi|357124633|ref|XP_003564002.1|	U-boxdomain-containingprotein21[Brachypodiumdistachyon]
c28020_g3_i1	gi|573949086|ref|XP_006656843.1|	U-boxdomain-containingprotein21-like[Oryzabrachyantha]
c28025_g1_i1	gi|670363738|ref|XP_008656486.1|	monoacylglycerollipaseABHD6[Zeamays]
c28031_g1_i1	gi|670394026|ref|XP_008677438.1|	uncharacterizedproteinLOC100304242isoformX1[Zeamays]
c28043_g1_i1	gi|685364703|ref|XP_009116525.1|	uncharacterizedproteinAt3g58460[Brassicarapa]
c28045_g1_i3	gi|743767078|ref|XP_010913789.1|	26Sproteasomenon-ATPaseregulatorysubunit1homologA-like[Elaeisguineensis]
c28059_g1_i1	gi|514767151|ref|XP_004966172.1|	uncharacterizedproteinLOC101784984isoformX3[Setariaitalica]
c28059_g2_i1	gi|514767151|ref|XP_004966172.1|	uncharacterizedproteinLOC101784984isoformX3[Setariaitalica]
c28066_g1_i2	gi|670404989|ref|XP_008644163.1|	uncharacterizedproteinLOC100384509isoformX1[Zeamays]
c28068_g1_i1	gi|670408836|ref|XP_008645709.1|	plectin-likeisoformX2[Zeamays]
c28069_g1_i2	gi|514783890|ref|XP_004970457.1|	calcium-dependentproteinkinase13[Setariaitalica]
c28072_g1_i1	gi|573966007|ref|XP_006665104.1|	phosphatidylinositol4-kinasegamma7-like[Oryzabrachyantha]
c28079_g1_i1	gi|514804007|ref|XP_004976881.1|	chloroplasticlipocalin[Setariaitalica]
c28090_g1_i1	gi|720072239|ref|XP_010278305.1|	probableindole-3-aceticacid-amidosynthetaseGH3.5isoformX3[Nelumbonucifera]
c28094_g1_i1	gi|694387394|ref|XP_009369451.1|	serine/threonineproteinphosphatase2AregulatorysubunitB''alpha-like[Pyrusxbretschneideri]
c28097_g1_i1	gi|357136781|ref|XP_003569982.1|	monothiolglutaredoxin-S6[Brachypodiumdistachyon]
c28108_g1_i1	gi|514756694|ref|XP_004963595.1|	probableWRKYtranscriptionfactor42[Setariaitalica]
c28159_g2_i1	gi|955717718|ref|XP_014660510.1|	transposonTy3-GGag-Polpolyprotein[Setariaitalica]
c28180_g1_i1	gi|658061738|ref|XP_008366749.1|	uncharacterizedproteinLOC103430392isoformX1[Malusdomestica]
c281_g1_i1	gi|835959366|ref|XP_012700602.1|	uncharacterizedproteinLOC101761882[Setariaitalica]
c28208_g1_i1	gi|514782516|ref|XP_004970113.1|	proteinLURP-one-related5-like[Setariaitalica]
c28210_g1_i1	gi|694325920|ref|XP_009353888.1|	proteinLSD1[Pyrusxbretschneideri]
c28227_g2_i1	gi|514754494|ref|XP_004963049.1|	vegetativeincompatibilityproteinHET-E-1[Setariaitalica]
c28263_g1_i1	gi|835978498|ref|XP_012701675.1|	proteinTOOMANYMOUTHS[Setariaitalica]
c28263_g3_i1	gi|357130526|ref|XP_003566899.1|	proteinTOOMANYMOUTHS[Brachypodiumdistachyon]
c28271_g1_i1	gi|514734263|ref|XP_004957869.1|	abnormalspindle-likemicrocephaly-associatedproteinhomologisoformX1[Setariaitalica]
c28271_g2_i1	gi|514734263|ref|XP_004957869.1|	abnormalspindle-likemicrocephaly-associatedproteinhomologisoformX1[Setariaitalica]
c28275_g1_i1	gi|670364144|ref|XP_008658063.1|	uncharacterizedproteinLOC103637610[Zeamays]
c28284_g1_i1	gi|357113678|ref|XP_003558628.1|	arabinogalactanprotein1-like[Brachypodiumdistachyon]
c28294_g1_i1	gi|670438541|ref|XP_008659734.1|	uncharacterizedproteinLOC103638669[Zeamays]
c28294_g1_i1	gi|670438541|ref|XP_008659734.1|	uncharacterizedproteinLOC103638669[Zeamays]
c28317_g4_i1	gi|573938468|ref|XP_006651674.1|	uncharacterizedproteinLOC102713536[Oryzabrachyantha]
c28328_g1_i1	gi|573919833|ref|XP_006647525.1|	proteinGPR107-like[Oryzabrachyantha]
c28328_g1_i1	gi|670380797|ref|XP_008671115.1|	uncharacterizedproteinLOC103648418[Zeamays]
c28339_g1_i1	gi|357124615|ref|XP_003563993.1|	1-aminocyclopropane-1-carboxylateoxidasehomolog4-like[Brachypodiumdistachyon]
c2835_g1_i1	gi|502138013|ref|XP_004503259.1|	uncharacterizedproteinLOC101491780[Cicerarietinum]
c28385_g1_i1	gi|514707016|ref|XP_004951198.1|	trihelixtranscriptionfactorGTL1-like[Setariaitalica]
c28394_g1_i1	gi|835960925|ref|XP_012700735.1|	aminoacidpermease3-like[Setariaitalica]
c28394_g1_i1	gi|835960925|ref|XP_012700735.1|	aminoacidpermease3-like[Setariaitalica]
c28398_g1_i2	gi|835922313|ref|XP_012698815.1|	putativeF-boxproteinAt2g02030[Setariaitalica]
c28411_g1_i1	gi|731437377|ref|XP_010646494.1|	diseaseresistanceproteinRPM1-like[Vitisvinifera]
c2842_g1_i1	gi|720054005|ref|XP_010272908.1|	uncharacterizedproteinLOC104608573[Nelumbonucifera]
c28438_g1_i1	gi|573940541|ref|XP_006652672.1|	fasciclin-likearabinogalactanprotein8-like[Oryzabrachyantha]
c28455_g1_i3	gi|449460738|ref|XP_004148102.1|	cellulosesynthase-likeproteinD3[Cucumissativus]
c28475_g1_i1	gi|514779683|ref|XP_004969412.1|	UBP1-associatedproteins1C-like[Setariaitalica]
c28475_g2_i1	gi|514779683|ref|XP_004969412.1|	UBP1-associatedproteins1C-like[Setariaitalica]
c28486_g1_i1	gi|960458646|ref|XP_014752776.1|	uncharacterizedproteinLOC106865873[Brachypodiumdistachyon]
c28486_g3_i1	gi|721687640|ref|XP_010239308.1|	retrovirus-relatedPolpolyproteinfromtransposonTNT1-94[Brachypodiumdistachyon]
c28486_g3_i1	gi|731386487|ref|XP_010648904.1|	uncharacterizedproteinLOC100854905isoformX2[Vitisvinifera]
c28499_g1_i1	gi|657996200|ref|XP_008390463.1|	putativeribonucleaseHproteinAt1g65750[Malusdomestica]
c28502_g2_i1	gi|835930433|ref|XP_004957873.2|	cytochromeP450716B1-like[Setariaitalica]
c28505_g1_i1	gi|764548508|ref|XP_011459820.1|	uncharacterizedproteinLOC105350111[Fragariavescasubsp.vesca]
c28517_g1_i1	gi|923507479|ref|XP_013732417.1|	nucleobase-ascorbatetransporter11-like[Brassicanapus]
c28522_g1_i1	gi|670361337|ref|XP_008647645.1|	uncharacterizedproteinLOC100502300isoformX2[Zeamays]
c28522_g2_i1	gi|670421634|ref|XP_008651726.1|	hypotheticalproteinisoformX1[Zeamays]
c28530_g1_i1	gi|514823869|ref|XP_004986593.1|	pentatricopeptiderepeat-containingproteinAt2g22410,mitochondrial-like[Setariaitalica]
c28530_g2_i1	gi|670394026|ref|XP_008677438.1|	uncharacterizedproteinLOC100304242isoformX1[Zeamays]
c28556_g1_i1	gi|698531625|ref|XP_009762645.1|	uncharacterizedproteinLOC104214641[Nicotianasylvestris]
c28556_g1_i1	gi|514788970|ref|XP_004971703.1|	uncharacterizedproteinLOC101779901[Setariaitalica]
c28560_g2_i1	gi|514782668|ref|XP_004970152.1|	cytokinindehydrogenase5[Setariaitalica]
[truncated: 33,810 more rows]
