# Supplementary material for: Transcriptome Analysis of Spartina pectinata in Response to Freezing Stress
Source: PLoS One. 2016 Mar 31;11(3):e0152294. doi: 10.1371/journal.pone.0152294 (PMC4816275; doi:10.1371/journal.pone.0152294)
Supplement: S3 Table — (XLSX) [file pone.0152294.s008.xlsx]

## Sheet: Sheet1
Group No.	S. pectinata ID	Sorghum ID	Rice ID	Annotation
Group I	c23380_g1_i1	Sobic.001G088700.1	Os08g0308700	Expressed
Group I	c44566_g1_i1	NA	NA	NA
Group I	c52388_g1_i1	Sobic.008G106100.1	Os12g0503300	UREIDE PERMEASE 2
Group I	c49609_g2_i1	Sobic.007G113300.1	Os08g0276400	Leucine-rich repeat protein kinase family protein
Group I	c53167_g2_i3	Sobic.001G321400.2	Os10g0522500	HIGH CHLOROPHYLL FLUORESCENCE 208
Group I	c54779_g1_i10	Sobic.003G094800.1	Os01g0892600	Pectinacetylesterase
Group I	c50857_g1_i2	Sobic.004G094100.1	NA	GATA TRANSCRIPTION FACTOR 21
Group I	c54506_g1_i1	NA	NA	NA
Group I	c46743_g1_i5	Sobic.003G064400.1	Os01g0155600	ARGININE/SERINE-RICH ZINC KNUCKLE-CONTAINING PROTEIN 33
Group I	c48314_g1_i1	Sobic.001G325400.1	Os04g0206500	UDP-Glycosyltransferase superfamily protein
Group I	c53139_g3_i2	Sobic.009G083400.1	Os10g0167500	RNA-binding (RRM/RBD/RNP motifs) family protein
Group I	c48355_g1_i1	Sobic.006G243500.1	Os04g0650900	Alpha-N-acetylglucosaminidase
Group I	c55832_g2_i1	Sobic.008G017800.1	Os11g0131900	Alpha-N-arabinofuranosidase
Group I	c79951_g1_i1	NA	NA	NA
Group I	c49095_g1_i2	Sobic.002G031000.1	Os07g0143200	Myc-related bHLH transcription factor
Group I	c56206_g1_i15	NA	NA	NA
Group I	c51117_g1_i2	Sobic.004G043600.1	NA	Expressed
Group I	c53932_g1_i7	Sobic.010G002700.1	NA	Expressed
Group I	c35533_g1_i1	Sobic.K023400.1	Os11g0448400	Subunit of chloroplast RNA polymerase
Group I	c50259_g1_i2	Sobic.004G278000.1	NA	Expressed
Group I	c57862_g3_i1	NA	NA	NA
Group I	c49567_g1_i4	NA	NA	NA
Group I	c52885_g5_i3	NA	NA	NA
Group I	c54917_g3_i2	Sobic.002G174200.1	NA	WRKY74
Group I	c48314_g1_i1	NA	NA	NA
Group I	c6236_g1_i1	NA	NA	NA
Group I	c57723_g10_i4	NA	NA	NA
Group I	c51887_g1_i4	Sobic.003G045600.3	Os01g0178000	Aminotransferase
Group I	c53598_g2_i11	Sobic.003G389100.1	Os01g0897700	FORMIN HOMOLOGY 1
Group I	c57702_g5_i1	Sobic.001G062500.1	Os03g0790900	ALDEHYDE OXIDASE 1
Group I	c49005_g1_i2	NA	NA	NA
Group I	c49005_g1_i5	NA	NA	NA
Group I	c53466_g6_i1	NA	NA	NA
Group I	c51730_g1_i2	Sobic.010G193900.2	Os06g0618150	N-terminal asparagine amidohydrolase family protein
Group I	c52980_g1_i2	Sobic.001G008400.1	Os03g0853500	BRX
Group I	c57195_g3_i6	Sobic.002G293600.1	Os09g0556500	CYSTEINYL T-RNA SYNTHETASE
Group I	c51930_g1_i2	Sobic.003G390400.1	NA	Expressed
Group I	c54170_g2_i3	Sobic.010G118300.1	Os06g0284200	O-fucosyltransferase family protein
Group I	c50494_g1_i5	Sobic.001G423200.1	Os03g0271300	Pentatricopeptide
Group I	c50494_g1_i8	Sobic.001G423100.1	Os03g0271350	HSP70
Group I	c48438_g1_i4	NA	NA	NA
Group I	c56099_g7_i4	Sobic.008G134200.1	NA	Zinc knuckle family protein
Group I	c56206_g1_i4	Sobic.005G056000.1	Os11g0170300	CBS / octicosapeptide/Phox/Bemp1 (PB1) domains-containing protein
Group I	c56318_g1_i6	Sobic.002G215600.1	Os09g0440200	Expressed
Group I	c51605_g5_i1	Sobic.004G079700.1	Os02g0196000	ZINC TRANSPORTER 29
Group I	c57066_g1_i5	Sobic.001G089800.1	Os03g0748700	GOLLUM
Group I	c47403_g3_i1	Sobic.002G261600.4	NA	Beta glucosidase 11
Group I	c27630_g3_i1	Sobic.001G435000.1	Os03g0252100	Alpha/beta-Hydrolases superfamily protein
Group I	c55190_g4_i1	NA	NA	NA
Group I	c54503_g1_i6	Sobic.007G050000.1	Os08g0159100	TOBAMOVIRUS MULTIPLICATION 2A
Group I	c54428_g3_i5	Sobic.002G143500.1	Os09g0240500	SULFATE TRANSPORTER 4
Group I	c49371_g1_i3	Sobic.006G179000.1	Os04g0563000	O-fucosyltransferase family protein
Group I	c55437_g4_i1	Sobic.002G428800.1	Os07g0692900	UBIQUITIN ACTIVATING ENZYME 2
Group I	c55419_g1_i13	Sobic.008G143900.1	NA	ZINC FINGER PROTEIN 7
Group I	c50468_g1_i1	NA	NA	NA
Group I	c53088_g4_i3	Sobic.001G094400.1	NA	CALMODULIN 1
Group I	c42950_g1_i1	Sobic.010G090300.1	Os06g0223700	DUF581
Group I	c47069_g1_i1	Sobic.004G311200.1	Os02g0768700	Expressed
Group I	c48870_g1_i18	Sobic.009G024600.3	NA	AP2/EREBP
Group I	c57478_g4_i1	NA	NA	NA
Group I	c58185_g2_i1	Sobic.004G027200.1	NA	DNAJ heat shock family protein
Group I	c58185_g2_i12	Sobic.004G027200.1	Os02g0128400	DNAJ heat shock family protein
Group I	c51454_g1_i2	Sobic.009G128500.1	NA	Expressed
Group I	c43435_g2_i1	Sobic.007G178300.1	NA	MYB42
Group I	c56801_g11_i1	Sobic.002G120600.1	NA	Zinc knuckle family protein
Group II	c54526_g1_i4	Sobic.002G257200.1	Os09g0505800	Uridinecytidine
Group II	c48981_g1_i1	Sobic.004G308500.1	Os02g0764200	FUCOSYLTRANSFERASE 1
Group II	c46960_g2_i3	Sobic.002G277900.1	NA	Phospholipase C activity
Group II	c52597_g1_i10	Sobic.003G150600.2	Os01g0319000	Pectinacetylesterase
Group II	c47211_g1_i1	Sobic.006G135100.1	Os04g0497700	Homologous to the flowering-time gene CONSTANS (CO)
Group II	c50925_g3_i2	Sobic.001G021300.1	NA	LOW EXPRESSION OF OSMOTICALLY RESPONSIVE GENES 1
Group II	c42450_g1_i1	Sobic.003G271200.1	NA	Expressed
Group II	c41932_g6_i1	Sobic.010G253200.1	Os06g0702500	Galactokinase
Group II	c56186_g1_i4	Sobic.003G076200.2	Os01g0142600	PEPTIDE TRANSPORTER 1
Group II	c50474_g1_i3	Sobic.006G145700.2	NA	Beta glucosidase 46
Group II	c50474_g1_i4	NA	NA	NA
Group II	c47928_g1_i5	Sobic.005G086000.1	Os11g0126800	APYRASE 1
Group II	c49525_g1_i5	Sobic.005G102500.1	NA	Expressed
Group II	c57168_g2_i1	Sobic.001G470800.1	Os03g0195450	SULFATE TRANSPORTER 2
Group II	c27184_g1_i1	NA	NA	NA
Group II	c55835_g4_i3	Sobic.008G103300.1	NA	VACUOLAR PROTEIN SORTING 26A
Group II	c55835_g4_i6	Sobic.008G103300.1	Os12g0500700	VACUOLAR PROTEIN SORTING 26A
Group II	c55363_g1_i7	NA	NA	NA
Group II	c50524_g1_i2	Sobic.006G120800.2	Os04g0479100	Transglutaminase
Group II	c50247_g2_i1	Sobic.009G187100.1	NA	Expressed
Group II	c54594_g1_i6	Sobic.002G016300.1	NA	MYB
Group II	c58335_g2_i1	Sobic.004G143500.1	Os02g0470400	Calcium-dependent lipid-binding family protein
Group II	c52880_g1_i3	Sobic.001G040100.1	Os03g0815200	Methylenetetrahydrofolate
Group II	c50271_g2_i5	NA	NA	NA
Group II	c55020_g3_i2	Sobic.004G077600.1	NA	SWI/SNF
Group II	c25224_g1_i1	Sobic.002G199500.1	NA	Calcium-binding EF-hand family protein
Group II	c54594_g1_i8	Sobic.002G016300.1	NA	MYB
Group II	c38035_g1_i1	NA	NA	NA
Group II	c53843_g1_i1	Sobic.005G112300.1	Os10g0160000	UBIQUITIN-SPECIFIC PROTEASE 5
Group II	c51593_g3_i3	Sobic.009G020100.1	Os05g0117500	NUDIX HYDROLASE HOMOLOG 9
Group II	c53609_g2_i8	Sobic.009G210000.1	Os05g0533900	CLP PROTEASE REGULATORY SUBUNIT X
Group II	c10134_g1_i1	Sobic.001G156200.1	None	Expressed
Group II	c56403_g1_i4	Sobic.008G118200.1	Os12g0538900	GOLGIN CANDIDATE 6
Group III	c57126_g1_i14	Sobic.002G256700.1	Os09g0505100	UBIQUITIN-SPECIFIC PROTEASE 2
Group III	c54718_g2_i7	Sobic.002G011600.1	Os07g0117300	NB-ARC domain-containing disease resistance protein
Group III	c46979_g2_i1	Sobic.009G192800.1	Os05g0511700	S-adenosyl-L-methionine-dependent methyltransferases superfamily protein
Group III	c55396_g3_i10	Sobic.003G280400.1	Os01g0722700	Hexokinase
Group III	c57424_g2_i3	Sobic.009G130600.1	Os05g0401000	GDSL-motif esterase/acyltransferase/lipase
Group III	c50466_g1_i7	Sobic.002G093300.1	Os07g0249700	IAA-LEUCINE RESISTANT 1
Group III	c55740_g3_i1	Sobic.K021000.1	Os08g0198800	Expressed
Group III	c56761_g1_i1	Sobic.006G179900.2	Os04g0564700	DUO1-ACTIVATED WD40
Group III	c56909_g1_i2	Sobic.010G188000.1	NA	Ribonuclear protein
Group III	c46958_g1_i3	Sobic.008G010100.1	Os06g0138700	F-box and Leucine Rich Repeat domains containing protein
Group III	c48598_g1_i9	Sobic.007G224500.1	Os08g0487000	Expressed
Group III	c56886_g2_i4	Sobic.004G328400.1	Os02g0794400	Translation initiation factor 3 protein
Group III	c48221_g1_i1	Sobic.003G104300.1	Os01g0106500	Expressed
Group III	c52102_g2_i1	NA	NA	NA
Group III	c58190_g1_i10	Sobic.003G179600.1	Os03g0128100	GLUCAN SYNTHASE-LIKE
Group III	c53930_g6_i1	Sobic.002G172400.1	Os09g0327100	RAB GTPase homolog A1F
Group III	c55772_g2_i5	Sobic.002G342000.1	NA	2C-TYPE PROTEIN PHOSPHATASE 52
Group III	c54505_g1_i4	NA	NA	NA
Group III	c54505_g1_i5	Sobic.001G484000.1	Os03g0178400	Alpha/beta-Hydrolases superfamily protein
Group III	c55999_g1_i4	Sobic.001G400200.1	Os12g0128000	F-box and associated interaction domains-containing protein
Group III	c44910_g2_i1	Sobic.001G202800.1	NA	NA
Group III	c53023_g1_i5	Sobic.004G226400.1	Os04g0527400	Endosomal targeting BRO1-like domain-containing protein
Group III	c57957_g1_i4	Sobic.002G377900.1	Os11g0297900	mRNA splicing factor, thioredoxin-like U5 snRNP
Group III	c50289_g2_i4	Sobic.007G050500.1	Os08g0160300	KANADI family of putative transcription factors
Group III	c51770_g1_i3	Sobic.010G248000.1	Os06g0698500	Expressed
Group III	c45153_g1_i1	Sobic.002G378600.1	NA	CYCLIN D2
Group III	c52797_g2_i1	Sobic.008G079700.1	NA	Conserved
Group III	c51401_g1_i7	NA	NA	NA
Group III	c49132_g1_i4	NA	NA	NA
Group III	c48829_g4_i1	Sobic.007G087700.1	NA	H(+)-ATPase3
Group III	c48154_g1_i10	Sobic.004G012100.2	NA	BASIC HELIX-LOOP-HELIX 105
Group III	c54849_g1_i2	Sobic.004G134100.1	Os02g0330200	Glycosyltransferase
Group III	c8311_g1_i1	Sobic.004G310800.1	Os02g0768000	Expressed
Group III	c57374_g2_i12	Sobic.002G167100.1	Os10g0327300	Phosphatidate cytidylyltransferase family protein
Group III	c55397_g3_i11	Sobic.001G135400.1	Os03g0684000	GATA TRANSCRIPTION FACTOR 24
Group III	c51452_g1_i1	Sobic.006G115100.1	Os04g0470300	Expressed
Group III	c57924_g1_i9	Sobic.007G148300.1	Os09g0438000	Riboflavin synthase-like superfamily protein
Group III	c8092_g1_i1	Sobic.003G383900.1	Os04g0593400	PR, pathogenesis-related
Group III	c51312_g4_i2	Sobic.003G064700.1	Os05g0162200	Expressed
Group III	c58248_g1_i9	Sobic.002G159600.1	Os02g0156633	Ribonuclease H-like superfamily protein
Group III	c53230_g1_i3	NA	NA	NA
Group III	c42860_g3_i1	Sobic.003G353400.1	NA	DHHC-type zinc finger family protein
Group III	c55689_g4_i3	Sobic.003G387900.1	NA	RIBOSOMAL PROTEIN L5 B
Group III	c53378_g4_i3	Sobic.003G053900.1	NA	RING/U-box superfamily protein
Group III	c50663_g1_i2	Sobic.001G439300.1	Os03g0243800	CALMODULIN N-METHYLTRANSFERASE
Group III	c50663_g1_i6	Sobic.001G439300.1	Os03g0243800	CALMODULIN N-METHYLTRANSFERASE
Group III	c51409_g6_i1	Sobic.010G026100.1	NA	Expressed
Group III	c56664_g1_i2	Sobic.002G371300.1	Os07g0608800	Zinc-binding peroxisomal integral membrane protein
Group III	c45390_g1_i1	Sobic.001G070300.1	Os03g0778400	Expressed
Group III	c27486_g1_i2	Sobic.003G127800.1	NA	Expressed
Group III	c50594_g1_i5	Sobic.006G244600.1	Os04g0652900	Peptidyl-tRNA hydrolase II (PTH2) family protein
Group III	c55143_g8_i16	Sobic.006G156000.1	Os04g0528800	FERREDOXIN/THIOREDOXIN REDUCTASE SUBUNIT A
Group III	c55255_g4_i2	NA	NA	NA
Group III	c49663_g2_i1	Sobic.001G466600.1	NA	Expressed
Group III	c54397_g1_i6	Sobic.009G258400.1	Os05g0594800	REGULATORY PARTICLE NON-ATPASE 13
Group III	c56683_g3_i1	Sobic.010G250100.1	Os06g0699600	Chloroplast import apparatus CIA2-like
Group III	c52766_g1_i2	Sobic.005G157100.1	Os11g0568600	THUMP domain-containing protein
Group III	c57231_g1_i4	Sobic.001G248300.3	Os10g0415600	ACYLAMINO ACID-RELEASING ENZYME
Group III	c57892_g1_i2	Sobic.001G041900.1	Os03g0810900	SUGAR-DEPENDENT1
Group III	c58190_g1_i4	Sobic.003G179600.1	Os03g0128100	GLUCAN SYNTHASE-LIKE
Group III	c58190_g1_i7	Sobic.003G179600.1	Os03g0128100	GLUCAN SYNTHASE-LIKE
Group III	c56490_g1_i4	NA	NA	NA
Group III	c52607_g1_i1	Sobic.003G311500.1	Os01g0772000	Cytoplasmic dsRNA-binding protein DRB2
Group III	c41798_g1_i1	Sobic.002G009900.1	Os03g0756200	Phytosulfokine
Group III	c52516_g1_i4	Sobic.002G409700.1	NA	RECOVERY PROTEIN 3
Group III	c56494_g5_i5	Sobic.003G151200.2	Os01g0322800	SMU1, a protein involved in RNA splicing
Group III	c57454_g1_i5	Sobic.006G137700.1	NA	Spc97 / Spc98 family of spindle pole body (SBP) component
Group III	c52799_g2_i10	Sobic.001G537300.1	Os03g0109400	Homeodomain-leucine zipper family
Group III	c54846_g2_i2	Sobic.004G025800.1	Os02g0127700	Phosphoribosyltransferase family protein
Group III	c52613_g1_i2	Sobic.002G408500.1	Os07g0667300	B-box type zinc finger TF
Group III	c54025_g2_i4	Sobic.003G131200.2	NA	AMINOPHOSPHOLIPID ATPASE 1
Group III	c55323_g4_i1	NA	NA	NA
Group III	c39630_g1_i4	Sobic.010G000300.1	NA	BAX INHIBITOR 1
Group III	c53119_g1_i2	Sobic.005G164700.1	Os11g0579800	H/ACA ribonucleoprotein complex
Group III	c50454_g1_i3	Sobic.003G246000.1	Os01g0891400	PNAS-3 related
Group III	c51588_g2_i4	Sobic.004G296000.3	NA	ACCELERATED CELL DEATH 5
Group III	c52615_g2_i1	Sobic.002G240500.1	Os09g0479500	RESISTANCE TO PSEUDOMONAS SYRINGAE 3
Group III	c54408_g1_i3	Sobic.004G036300.1	NA	REPRESSOR OF SILENCING 3
Group III	c52743_g1_i3	Sobic.002G317800.1	Os07g0516000	BNR/Asp-box repeat family protein
Group III	c57453_g1_i4	Sobic.004G314700.1	Os02g0773400	CYCLIC NUCLEOTIDE GATED CHANNEL 20
Group III	c53650_g1_i4	Sobic.001G124000.1	Os03g0701900	Protein-protein interaction regulator family protein
Group III	c21048_g1_i2	Sobic.007G099200.1	Os08g0270800	Expressed
Group III	c57943_g1_i1	Sobic.001G263200.1	Os10g0169800	Alpha/beta-Hydrolases superfamily protein
Group III	c56348_g1_i2	Sobic.005G160200.1	Os11g0572400	Sialyltransferase
Group III	c55891_g1_i1	Sobic.003G427200.1	NA	Phosphoribosyltransferase
Group III	c56683_g3_i3	Sobic.010G250100.1	NA	CIA2 is a transcription factor
Group III	c52285_g1_i8	Sobic.009G024500.1	Os05g0121500	Ribosomal protein L10 family protein
Group III	c56626_g2_i1	Sobic.002G090800.1	NA	Expressed
Group III	c57539_g3_i6	Sobic.009G259700.1	Os05g0596200	Expressed
Group III	c50362_g1_i3	Sobic.003G102200.1	NA	Basic helix-loop-helix (bHLH) TF
Group III	c53247_g2_i1	Sobic.005G012400.1	NA	Nucleotidyltransferase
Group III	c48755_g2_i2	Sobic.001G021800.1	Os07g0249600	mRNA-decapping
Group III	c57071_g3_i1	Sobic.007G056700.1	NA	Pathogen-related
Group III	c36371_g1_i1	Sobic.001G120500.1	Os03g0707900	Toc64/Chloroplast protein import apparatus
Group III	c47990_g3_i6	Sobic.002G302600.2	Os08g0410266	F-box family protein
Group III	c50621_g1_i1	Sobic.006G150600.1	Os04g0521800	IAA-LEUCINE-RESISTANT (ILR1)-LIKE
Group IV	c57323_g1_i4	Sobic.002G053200.2	Os07g0180800	RNA-binding (RRM/RBD/RNP motifs) family protein
Group IV	c50942_g5_i5	Sobic.004G221400.1	Os02g0628600	AUXIN RESPONSE FACTOR 10
Group IV	c52277_g1_i2	Sobic.005G096600.1	Os11g0226201	CYSTEINE-RICH RLK 41
Group IV	c53455_g1_i7	NA	NA	NA
Group IV	c41571_g1_i2	NA	NA	NA
Group IV	c52464_g5_i2	NA	NA	NA
Group IV	c16159_g1_i1	NA	NA	NA
Group IV	c53659_g1_i2	Sobic.004G153000.2	NA	Expressed
Group IV	c35201_g4_i2	Sobic.009G224400.2	NA	Mitochondrial ATP synthase beta-subunit
Group IV	c34554_g1_i1	Sobic.004G235100.1	NA	EMBRYO DEFECTIVE 2453
Group IV	c51298_g4_i2	Sobic.002G264600.1	Os09g0516900	GRAM domain-containing protein
Group IV	c56825_g1_i1	Sobic.003G135500.1	Os01g0283000	Glycosyltransferase family protein 2
Group IV	c52996_g2_i17	Sobic.010G239900.2	NA	Fe(II)-dependent oxygenase superfamily protein, oxidoreductase, starvation
Group IV	c47851_g1_i3	Sobic.001G436300.1	Os03g0249300	Nucleotide-sensitive chloride conductance regulator (ICln) family protein
Group IV	c57545_g1_i3	Sobic.001G375700.1	Os03g0344100	SERINE/ARGININE-RICH PROTEIN SPLICING FACTOR 34
Group IV	c58273_g1_i1	Sobic.003G233400.1	Os12g0233600	MAG2-INTERACTING PROTEIN 2
Group IV	c53060_g1_i3	Sobic.006G049100.2	Os04g0379800	RNA-directed DNA polymerase
Group IV	c56947_g1_i2	NA	NA	NA
Group IV	c55749_g1_i15	Sobic.010G134700.1	NA	Carboxylate clamp (CC)-tetratricopeptide repeat (TPR) proteins
Group IV	c55749_g1_i19	NA	NA	NA
Group IV	c57558_g1_i3	Sobic.003G259100.1	Os01g0682200	GPI transamidase component family protein
Group IV	c55395_g1_i2	Sobic.003G103300.2	Os01g0106900	1-DEOXY-D-XYLULOSE 5-PHOSPHATE REDUCTOISOMERASE
Group IV	c53126_g1_i7	Sobic.001G257800.1	Os06g0488200	Myosin
Group IV	c56581_g1_i3	Sobic.003G058300.1	Os01g0165100	Expressed
Group IV	c54984_g1_i6	NA	NA	NA
Group IV	c54629_g1_i6	Sobic.005G209400.1	NA	CYSTEINE-RICH RLK
Group IV	c55670_g1_i2	Sobic.K020500.1	Os01g0281400	Coatomer, beta subunit
Group IV	c51426_g1_i3	Sobic.001G486000.1	NA	DNA binding transcription factor activity
Group V	c49993_g1_i1	Sobic.001G427500.1	NA	Potassium ion transport
Group V	c50549_g1_i1	Sobic.004G078400.1	NA	Leucine-rich repeat receptor protein kinase
Group V	c46620_g1_i2	Sobic.001G295900.1	Os10g0562500	Protein kinase superfamily protein
Group V	c58056_g4_i5	NA	NA	NA
Group V	c52968_g7_i6	NA	NA	NA
Group V	c55267_g1_i3	Sobic.008G188800.1	Os12g0636100	TETRATRICOPEPTIDE REPEAT 10
Group V	c56732_g5_i1	Sobic.004G231600.1	NA	Expressed
Group V	c46960_g2_i3	Sobic.002G277900.1	NA	PLC-like phosphodiesterases superfamily protein
Group V	c55023_g3_i1	Sobic.002G012000.1	Os07g0117400	Expressed
Group V	c55843_g1_i3	Sobic.010G021500.1	Os06g0131100	ALUMINUM TOLERANT 2
Group V	c54111_g1_i9	Sobic.010G224700.3	NA	Toprim domain-containing protein
Group V	c51065_g3_i2	Sobic.002G431000.1	NA	Nucleotide-sugar transporter family protein
Group V	c55272_g7_i1	Sobic.003G179900.1	NA	RNA-directed DNA polymerase
Group V	c46591_g1_i2	Sobic.009G126500.1	NA	Methyltransferase
Group V	c55469_g2_i2	Sobic.007G167900.1	NA	SIGNAL PEPTIDE PEPTIDASE-LIKE 1
Group V	c54301_g4_i1	Sobic.001G229800.1	NA	Expressed
Group V	c44848_g1_i2	NA	NA	NA
Group V	c55307_g1_i4	Sobic.002G357700.1	Os11g0446500	AMINOPHOSPHOLIPID ATPASE 2
Group V	c48405_g1_i2	Sobic.002G424900.1	Os07g0686700	RINT-1 / TIP-1 family
Group V	c38737_g2_i1	Sobic.006G127500.2	Os04g0487300	DNA-dependent RNA polymerases
Group V	c55985_g1_i4	Sobic.007G022600.1	Os08g0118900	P-loop containing nucleoside triphosphate hydrolases
Group V	c57699_g4_i2	Sobic.003G247200.1	Os01g0663500	Transcriptional coactivator/pterin dehydratase
Group V	c47997_g1_i1	Sobic.003G396600.1	NA	HISTONE DEACETYLASE 3
Group V	c56735_g2_i1	NA	NA	NA
Group V	c53389_g1_i3	NA	NA	NA
Group V	c49407_g1_i3	Sobic.006G261900.1	Os01g0551400	Expressed
Group V	c54197_g1_i8	NA	NA	NA
Group V	c48960_g1_i8	Sobic.006G157000.1	Os03g0313600	L-Aspartase-like family protein
Group V	c51653_g1_i2	Sobic.010G143500.1	Os06g0498400	Glucan, water dikinase required for starch degradation
Group V	c51431_g1_i5	Sobic.007G030900.1	Os08g0135400	RING DOMAIN LIGASE 4
Group V	c48563_g1_i1	Sobic.009G170300.1	Os05g0472200	Methyltransferase
Group V	c48563_g1_i8	Sobic.009G170300.1	Os05g0472200	Methyltransferase
Group V	c56142_g3_i8	Sobic.001G121900.1	NA	Phosphatidylinositol-4-phosphate
Group V	c48559_g2_i1	NA	NA	NA
Group V	c57567_g4_i3	Sobic.007G099600.1	NA	Expressed
Group V	c54481_g1_i4	Sobic.001G382800.2	Os03g0332600	NON-INTRINSIC ABC PROTEIN 7
Group V	c56669_g1_i6	NA	NA	NA
Group V	c45180_g1_i2	Sobic.004G266900.1	NA	ATPase activity
Group V	c54271_g1_i5	Sobic.006G201700.1	NA	Wall-associated kinase family protein
Group V	c53127_g2_i1	Sobic.003G130000.1	NA	TRANSLOCASE OF THE OUTER MITOCHONDRIAL MEMBRANE 40
Group V	c56027_g1_i5	Sobic.010G102600.2	Os06g0249500	Pentatricopeptide repeat (PPR) superfamily protein
Group V	c56018_g2_i8	NA	NA	NA
Group V	c54807_g1_i3	Sobic.002G179000.1	Os09g0359800	Methyltransferase
Group V	c49781_g1_i4	Sobic.003G276300.1	NA	Zinc knuckle (CCHC-type) family protein
Group V	c57164_g1_i1	Sobic.003G021400.1	NA	Expressed
Group V	c57074_g2_i6	Sobic.009G191500.1	NA	Pseudouridine synthase family protein
Group V	c49487_g2_i6	Sobic.003G312600.1	Os01g0773000	Expressed
Group V	c51872_g2_i4	NA	NA	NA
Group V	c52463_g1_i2	Sobic.006G041800.1	Os04g0376100	Mitochondrial import inner membrane translocase subunit
Group V	c49989_g1_i6	Sobic.005G062800.1	Os04g0436600	Expressed
Group V	c51020_g1_i1	Sobic.001G189600.1	Os03g0562200	RNI-like superfamily protein
Group V	c33401_g1_i1	NA	NA	NA
Group V	c47191_g1_i3	Sobic.010G054900.1	Os06g0168800	Protein kinase superfamily protein
Group V	c47191_g1_i5	Sobic.010G054900.1	Os06g0168800	Protein kinase superfamily protein
Group V	c50826_g5_i2	Sobic.004G129300.2	NA	Chromatin-related
Group V	c76538_g1_i1	NA	NA	NA
Group V	c57033_g3_i2	NA	NA	NA
Group V	c57116_g2_i6	Sobic.004G193300.1	Os02g0581000	Sulfuric ester hydrolases
Group V	c42624_g1_i2	Sobic.002G131000.1	Os09g0563300	CHAPERONIN-60ALPHA2
Group V	c28621_g1_i2	Sobic.006G058500.1	Os04g0397601	Expressed
Group V	c57641_g2_i4	NA	NA	NA
Group V	c55859_g4_i9	NA	NA	NA
Group V	c55843_g1_i2	Sobic.010G021500.1	Os06g0131100	ALUMINUM TOLERANT 2
Group V	c56685_g1_i1	Sobic.004G216700.1	NA	TOC1
Group V	c57583_g1_i8	Sobic.004G107200.1	Os02g0244300	UBIQUITIN-SPECIFIC PROTEASE 15
Group V	c52880_g1_i11	Sobic.001G040100.1	Os03g0815200	Methylenetetrahydrofolate
Group V	c55660_g1_i7	Sobic.009G027800.1	NA	PHOSPHOLIPASE C 2
Group V	c56760_g1_i2	Sobic.002G257500.1	Os03g0202800	ASYNAPTIC 1
Group V	c56103_g1_i2	Sobic.004G051200.1	NA	BEACH-DOMAIN HOMOLOG B
Group V	c56103_g1_i5	Sobic.004G051200.1	Os02g0162700	BEACH-DOMAIN HOMOLOG B
Group V	c44822_g1_i1	Sobic.004G242500.1	NA	Glycosyl hydrolase family 47 protein
Group VI	c56985_g6_i6	Sobic.003G178600.1	Os07g0516500	Expressed
Group VI	c52029_g1_i5	Sobic.001G314400.1	Os10g0536100	AGL19
Group VI	c27564_g1_i1	Sobic.003G416100.1	Os01g0933500	Similar to flower promoting factor 1
Group VI	c52259_g1_i2	Sobic.003G020600.1	Os01g0217000	TRICHOME BIREFRINGENCE-LIKE 37
Group VI	c53746_g5_i2	NA	NA	NA
Group VI	c52034_g1_i1	NA	NA	NA
Group VI	c52034_g1_i4	NA	NA	NA
Group VI	c57394_g2_i2	Sobic.003G292600.1	Os01g0743800	Histidine-containing phosphotransmitter
Group VI	c54900_g1_i2	NA	NA	NA
Group VI	c51646_g2_i1	Sobic.003G248400.1	NA	WRKY3
Group VI	c52822_g3_i6	NA	NA	NA
Group VI	c55193_g1_i14	Sobic.003G405600.1	NA	WRKY3
Group VI	c46962_g3_i2	Sobic.005G105600.1	Os02g0301800	NB-ARC domain-containing disease resistance protein
Group VI	c43302_g1_i1	NA	NA	NA
Group VI	c53305_g1_i12	Sobic.001G469700.1	NA	LEAF WILTING 1, cis-prenyltransferase
Group VI	c55504_g2_i6	Sobic.001G082000.1	NA	ZPR1 zinc-finger domain protein
Group VI	c46550_g1_i1	Sobic.007G216200.1	NA	Fe(II)-dependent oxygenase superfamily protein
Group VI	c44104_g1_i3	NA	NA	NA
Group VI	c50577_g3_i1	Sobic.010G081800.1	Os06g0211200	ABSCISIC ACID RESPONSIVE ELEMENTS-BINDING FACTOR 2
Group VI	c55913_g3_i5	Sobic.001G086900.1	Os03g0752300	K+ channel family
Group VI	c51129_g1_i7	Sobic.005G177800.3	Os11g0601650	bHLH transcription factor
Group VI	c49293_g1_i4	Sobic.002G223600.1	Os09g0453900	Histone H3 K4-specific methyltransferase SET7/9 family protein?
Group VI	c50941_g1_i1	Sobic.009G114900.1	NA	Expressed
Group VI	c57253_g1_i1	Sobic.010G233900.1	Os06g0683300	BETA GLUCOSIDASE 41
Group VI	c55225_g7_i1	Sobic.003G326800.1	Os01g0801600	NAD-dependent glycerol-3-phosphate (G3P) dehydrogenase
Group VI	c24333_g1_i1	Sobic.001G084600.1	Os03g0757000	UDP-Glycosyltransferase superfamily protein
Group VI	c51030_g1_i3	Sobic.001G285400.1	Os10g0576900	NAD(P)-binding Rossmann-fold superfamily protein
Group VI	c55021_g3_i2	Sobic.005G022800.1	NA	BRASSINAZOLE(BRZ) INSENSITIVE PALE GREEN 2
Group VI	c47990_g6_i1	Sobic.K028100.1	Os06g0498900	ATP-BINDING CASSETTE I5
