# Supplementary material for: Transcriptome Analysis of Spartina pectinata in Response to Freezing Stress
Source: PLoS One. 2016 Mar 31;11(3):e0152294. doi: 10.1371/journal.pone.0152294 (PMC4816275; doi:10.1371/journal.pone.0152294)
Supplement: S4 Table — (XLSX) [file pone.0152294.s009.xlsx]

## Sheet: Response_to_stress
S. petinata contig ID	S. bicolor ID	O. sativa ID	A. thaliana ID	Annotation
c49095_g1_i2	Sobic.002G031000.1	LOC_Os07g05010.1	AT2G20180.1	Myc-related bHLH transcription factor
c53088_g4_i3	Sobic.001G094400.1	LOC_Os03g53200.1	AT5G37780.1	CALMODULIN 1
c35533_g1_i1	Sobic.K023400.1	LOC_Os11g26160.1	AT1G08540.1	subunit of chloroplast RNA polymerase
c50494_g1_i8	Sobic.001G423100.1	LOC_Os03g16460.1	AT3G09350.1	expressed
c50857_g1_i2	Sobic.004G094100.1	LOC_Os02g12790.1	AT5G56860.1	GATA TRANSCRIPTION FACTOR 21
c51887_g1_i4	Sobic.003G045600.3	LOC_Os01g08270.1	AT1G80360.1	aminotransferase
c57066_g1_i5	Sobic.001G089800.1	LOC_Os03g53750.1	AT4G16440.1	GOLLUM
c50925_g3_i2	Sobic.001G021300.1	LOC_Os04g02820.1	AT1G56070.1	LOW EXPRESSION OF OSMOTICALLY RESPONSIVE GENES 1
c39630_g1_i4	Sobic.010G000300.1	LOC_Os02g03280.2	AT5G47120.1	BAX INHIBITOR 1
c41798_g1_i1	Sobic.002G009900.1	LOC_Os03g54900.1	AT3G02130.1	phytosulfokine
c52516_g1_i4	Sobic.002G409700.1	LOC_Os11g08330.1	AT1G67500.1	RECOVERY PROTEIN 3
c8092_g1_i1	Sobic.003G383900.1	LOC_Os04g50700.1	AT1G24020.1	pathogenesis-related
c57453_g1_i4	Sobic.004G314700.1	LOC_Os02g53340.1	AT3G17700.1	CYCLIC NUCLEOTIDE GATED CHANNEL 20
c55749_g1_i15	Sobic.010G134700.1	LOC_Os04g28420.1	AT5G48570.1	carboxylate clamp (CC)-tetratricopeptide repeat (TPR) proteins
c51431_g1_i5	Sobic.007G030900.1	LOC_Os08g04130.1	AT1G79380.1	RING DOMAIN LIGASE 4
c51653_g1_i2	Sobic.010G143500.1	LOC_Os06g30310.1	AT1G10760.1	glucan, water dikinase required for starch degradation
c55272_g7_i1	Sobic.003G179900.1	0	AT4G04650.1	RNA-directed DNA polymerase
c52029_g1_i5	Sobic.001G314400.1	LOC_Os10g39130.1	AT4G22950.1	AGL19
c50577_g3_i1	Sobic.010G081800.1	LOC_Os06g10880.1	AT1G45249.1	ABSCISIC ACID RESPONSIVE ELEMENTS-BINDING FACTOR 2
c50941_g1_i1	Sobic.009G114900.1	0	AT5G64010.1	expressed
c51030_g1_i3	Sobic.001G285400.1	LOC_Os10g42620.1	AT2G23910.1	NAD(P)-binding Rossmann-fold superfamily protein
c55225_g7_i1	Sobic.003G326800.1	LOC_Os01g58740.1	AT2G41540.1	NAD-dependent glycerol-3-phosphate (G3P) dehydrogenase

## Sheet: Signal_transduction
S. petinata contig ID	S. bicolor ID	O. sativa ID	A. thaliana ID	Annotation
c49095_g1_i2	Sobic.002G031000.1	LOC_Os07g05010.1	AT2G20180.1	Myc-related bHLH transcription factor
c49609_g2_i1	Sobic.007G113300.1	LOC_Os08g17410.1	AT2G24230.1	Leucine-rich repeat protein kinase family protein
c50857_g1_i2	Sobic.004G094100.1	LOC_Os02g12790.1	AT5G56860.1	GATA TRANSCRIPTION FACTOR 21
c52980_g1_i2	Sobic.001G008400.1	LOC_Os03g63650.1	AT1G31880.1	BRX
c58335_g2_i1	Sobic.004G143500.1	LOC_Os02g27110.1	AT1G48090.1	calcium-dependent lipid-binding family protein
c39630_g1_i4	Sobic.010G000300.1	LOC_Os02g03280.2	AT5G47120.1	BAX INHIBITOR 1
c41798_g1_i1	Sobic.002G009900.1	LOC_Os03g54900.1	AT3G02130.1	phytosulfokine
c51588_g2_i4	Sobic.004G296000.3	LOC_Os02g43906.1	AT5G51290.1	ACCELERATED CELL DEATH 5
c55396_g3_i10	Sobic.003G280400.1	LOC_Os01g52450.1	AT4G29130.1	hexokinase
c50942_g5_i5	Sobic.004G221400.1	LOC_Os02g41800.1	AT2G28350.1	AUXIN RESPONSE FACTOR 10
c56103_g1_i2	Sobic.004G051200.1	LOC_Os02g06720.1	AT1G58230.1	BEACH-DOMAIN HOMOLOG B
c56103_g1_i5	Sobic.004G051200.1	LOC_Os02g06720.1	AT1G58230.1	BEACH-DOMAIN HOMOLOG B
c51431_g1_i5	Sobic.007G030900.1	LOC_Os08g04130.1	AT1G79380.1	RING DOMAIN LIGASE 4
c55660_g1_i7	Sobic.009G027800.1	LOC_Os05g03610.1	AT3G08510.1	PHOSPHOLIPASE C 2
c56685_g1_i1	Sobic.004G216700.1	LOC_Os02g40510.1	AT5G61380.1	TOC1
c44822_g1_i1	Sobic.004G242500.1	LOC_Os02g50780.1	AT1G27520.1	Glycosyl hydrolase family 47 protein
c50577_g3_i1	Sobic.010G081800.1	LOC_Os06g10880.1	AT1G45249.1	ABSCISIC ACID RESPONSIVE ELEMENTS-BINDING FACTOR 2
c55021_g3_i2	Sobic.005G022800.1	LOC_Os06g30380.1	AT3G57180.1	BRASSINAZOLE(BRZ) INSENSITIVE PALE GREEN 2

## Sheet: Transcription
S. petinata contig ID	S. bicolor ID	O. sativa ID	A. thaliana ID	Annotation
c49095_g1_i2	Sobic.002G031000.1	LOC_Os07g05010.1	AT2G20180.1	Myc-related bHLH transcription factor
c54917_g3_i2	Sobic.002G174200.1	LOC_Os09g16510.1	AT2G46400.1	WRKY46
c35533_g1_i1	Sobic.K023400.1	LOC_Os11g26160.1	AT1G08540.1	subunit of chloroplast RNA polymerase
c43435_g2_i1	Sobic.007G178300.1	LOC_Os09g36250.1	AT4G12350.1	MYB42
c47069_g1_i1	Sobic.004G311200.1	LOC_Os02g52950.1	AT1G61730.1	expressed
c50857_g1_i2	Sobic.004G094100.1	LOC_Os02g12790.1	AT5G56860.1	GATA TRANSCRIPTION FACTOR 21
c55419_g1_i13	Sobic.008G143900.1	LOC_Os12g39220.1	AT1G24625.1	ZINC FINGER PROTEIN 7
c54594_g1_i6	Sobic.002G016300.1	LOC_Os07g02800.2	AT4G37180.1	MYB
c54594_g1_i8	Sobic.002G016300.1	LOC_Os07g02800.2	AT4G37180.1	MYB
c55020_g3_i2	Sobic.004G077600.1	LOC_Os02g10060.1	AT2G33610.1	SWIRM
c48154_g1_i10	Sobic.004G012100.2	LOC_Os02g02480.1	AT5G54680.1	BASIC HELIX-LOOP-HELIX 105
c50289_g2_i4	Sobic.007G050500.1	LOC_Os08g06370.1	AT1G32240.1	KANADI family of putative transcription factors
c52607_g1_i1	Sobic.003G311500.1	LOC_Os01g56520.2	AT2G28380.1	cytoplasmic dsRNA-binding protein DRB2
c52613_g1_i2	Sobic.002G408500.1	LOC_Os07g47140.1	AT2G47890.1	B-box type zinc finger TF
c52799_g2_i10	Sobic.001G537300.1	LOC_Os03g01890.1	AT5G60690.1	homeodomain-leucine zipper family
c57071_g3_i1	Sobic.007G056700.1	LOC_Os01g67410.1	AT1G51190.1	PLETHORA 2
c50942_g5_i5	Sobic.004G221400.1	LOC_Os02g41800.1	AT2G28350.1	AUXIN RESPONSE FACTOR 10
c51426_g1_i3	Sobic.001G486000.1	LOC_Os03g07880.1	AT3G14020.1	DNA binding transcription factor activity
c38737_g2_i1	Sobic.006G127500.2	LOC_Os04g41040.2	AT3G22320.1	DNA-dependent RNA polymerases
c47997_g1_i1	Sobic.003G396600.1	LOC_Os05g51830.1	AT3G44750.1	HISTONE DEACETYLASE 3
c54807_g1_i3	Sobic.002G179000.1	LOC_Os09g19560.1	AT4G29510.1	methyltransferase
c56685_g1_i1	Sobic.004G216700.1	LOC_Os02g40510.1	AT5G61380.1	TOC1
c52029_g1_i5	Sobic.001G314400.1	LOC_Os10g39130.1	AT4G22950.1	AGL19
c50577_g3_i1	Sobic.010G081800.1	LOC_Os06g10880.1	AT1G45249.1	ABSCISIC ACID RESPONSIVE ELEMENTS-BINDING FACTOR 2
c51129_g1_i7	Sobic.005G177800.3	LOC_Os11g38870.1	AT3G47640.1	bHLH transcription factor
c51646_g2_i1	Sobic.003G248400.1	LOC_Os01g47560.1	AT1G29860.1	WRKY71

## Sheet: DNA_RNA_metabolism
S. petinata contig ID	S. bicolor ID	O. sativa ID	A. thaliana ID	Annotation
c52516_g1_i4	Sobic.002G409700.1	LOC_Os11g08330.1	AT1G67500.1	RECOVERY PROTEIN 3
c58248_g1_i9	Sobic.002G159600.1	LOC_Os02g06210.1	AT4G29090.1	Ribonuclease H-like superfamily protein
c54408_g1_i3	Sobic.004G036300.1	LOC_Os02g04560.1	AT5G58130.1	REPRESSOR OF SILENCING 3
c57071_g3_i1	Sobic.007G056700.1	LOC_Os01g67410.1	AT1G51190.1	PLETHORA 2
c54111_g1_i9	Sobic.010G224700.3	N/A	AT1G30680.1	toprim domain-containing protein
c28621_g1_i2	Sobic.006G058500.1	LOC_Os04g32600.1	AT5G50930.1	expressed
c55843_g1_i2	Sobic.010G021500.1	LOC_Os06g04040.1	AT4G29860.1	ALUMINUM TOLERANT 2
c55843_g1_i3	Sobic.010G021500.1	LOC_Os06g04040.1	AT4G29860.1	ALUMINUM TOLERANT 2
c56760_g1_i2	Sobic.002G257500.1	LOC_Os03g10570.1	AT1G67370.1	ASYNAPTIC 1

## Sheet: Metabolism
S. petinata contig ID	S. bicolor ID	O. sativa ID	A. thaliana ID	Annotation
c23380_g1_i1	Sobic.001G088700.1	LOC_Os08g21700.1	AT3G46630.1	expressed
c46743_g1_i5	Sobic.003G064400.1	LOC_Os01g06290.1	AT2G37340.1	ARGININE/SERINE-RICH ZINC KNUCKLE-CONTAINING PROTEIN 33
c49095_g1_i2	Sobic.002G031000.1	LOC_Os07g05010.1	AT2G20180.1	Myc-related bHLH transcription factor
c52388_g1_i1	Sobic.008G106100.1	LOC_Os12g31890.1	AT2G03530.1	UREIDE PERMEASE 2
c54917_g3_i2	Sobic.002G174200.1	LOC_Os09g16510.1	AT2G46400.1	WRKY46
c55832_g2_i1	Sobic.008G017800.1	LOC_Os11g03730.1	AT3G10740.1	alpha-N-arabinofuranosidase
c35533_g1_i1	Sobic.K023400.1	LOC_Os11g26160.1	AT1G08540.1	subunit of chloroplast RNA polymerase
c43435_g2_i1	Sobic.007G178300.1	LOC_Os09g36250.1	AT4G12350.1	MYB42
c47069_g1_i1	Sobic.004G311200.1	LOC_Os02g52950.1	AT1G61730.1	expressed
c49609_g2_i1	Sobic.007G113300.1	LOC_Os08g17410.1	AT2G24230.1	Leucine-rich repeat protein kinase family protein
c50259_g1_i2	Sobic.004G278000.1	LOC_Os02g46220.1	AT1G32740.1	expressed
c50857_g1_i2	Sobic.004G094100.1	LOC_Os02g12790.1	AT5G56860.1	GATA TRANSCRIPTION FACTOR 21
c51887_g1_i4	Sobic.003G045600.3	LOC_Os01g08270.1	AT1G80360.1	aminotransferase
c51930_g1_i2	Sobic.003G390400.1	LOC_Os01g67370.1	AT3G59300.1	expressed
c55419_g1_i13	Sobic.008G143900.1	LOC_Os12g39220.1	AT1G24625.1	ZINC FINGER PROTEIN 7
c57195_g3_i6	Sobic.002G293600.1	LOC_Os09g38420.1	AT2G31170.1	CYSTEINYL T-RNA SYNTHETASE
c57702_g5_i1	Sobic.001G062500.1	LOC_Os03g57690.1	AT5G20960.1	ALDEHYDE OXIDASE 1
c27630_g3_i1	Sobic.001G435000.1	LOC_Os03g14730.1	AT2G45600.1	alpha/beta-Hydrolases superfamily protein
c55437_g4_i1	Sobic.002G428800.1	LOC_Os07g49230.1	AT5G06460.1	UBIQUITIN ACTIVATING ENZYME 2
c41932_g6_i1	Sobic.010G253200.1	LOC_Os06g48940.1	AT4G16130.1	galactokinase
c46960_g2_i3	Sobic.002G277900.1	LOC_Os09g36520.1	AT4G38690.1	phospholipase C activity
c48981_g1_i1	Sobic.004G308500.1	LOC_Os02g52630.1	AT2G03220.1	FUCOSYLTRANSFERASE 1
c50474_g1_i3	Sobic.006G145700.2	LOC_Os04g43360.1	AT1G61820.1	beta glucosidase 46
c50925_g3_i2	Sobic.001G021300.1	LOC_Os04g02820.1	AT1G56070.1	LOW EXPRESSION OF OSMOTICALLY RESPONSIVE GENES 1
c52880_g1_i3	Sobic.001G040100.1	LOC_Os03g60090.1	AT2G44160.1	methylenetetrahydrofolate
c53843_g1_i1	Sobic.005G112300.1	LOC_Os10g07270.1	AT2G40930.1	UBIQUITIN-SPECIFIC PROTEASE 5
c54526_g1_i4	Sobic.002G257200.1	LOC_Os09g32820.1	AT5G40870.1	uridinecytidine
c54594_g1_i6	Sobic.002G016300.1	LOC_Os07g02800.2	AT4G37180.1	MYB
c54594_g1_i8	Sobic.002G016300.1	LOC_Os07g02800.2	AT4G37180.1	MYB
c55020_g3_i2	Sobic.004G077600.1	LOC_Os02g10060.1	AT2G33610.1	SWIRM
c56186_g1_i4	Sobic.003G076200.2	LOC_Os01g04950.1	AT3G54140.1	PEPTIDE TRANSPORTER 1
c39630_g1_i4	Sobic.010G000300.1	LOC_Os02g03280.2	AT5G47120.1	BAX INHIBITOR 1
c41798_g1_i1	Sobic.002G009900.1	LOC_Os03g54900.1	AT3G02130.1	phytosulfokine
c42860_g3_i1	Sobic.003G353400.1	LOC_Os01g62620.1	AT3G09320.1	DHHC-type zinc finger family protein
c46979_g2_i1	Sobic.009G192800.1	LOC_Os05g43582.1	AT1G16445.1	S-adenosyl-L-methionine-dependent methyltransferases superfamily protein
c48154_g1_i10	Sobic.004G012100.2	LOC_Os02g02480.1	AT5G54680.1	BASIC HELIX-LOOP-HELIX 105
c50289_g2_i4	Sobic.007G050500.1	LOC_Os08g06370.1	AT1G32240.1	KANADI family of putative transcription factors
c50466_g1_i7	Sobic.002G093300.1	LOC_Os07g14590.1	AT3G02875.1	IAA-LEUCINE RESISTANT 1
c50663_g1_i2	Sobic.001G439300.1	LOC_Os03g14020.1	AT4G35987.1	CALMODULIN N-METHYLTRANSFERASE
c50663_g1_i6	Sobic.001G439300.1	LOC_Os03g14020.1	AT4G35987.1	CALMODULIN N-METHYLTRANSFERASE
c51588_g2_i4	Sobic.004G296000.3	LOC_Os02g43906.1	AT5G51290.1	ACCELERATED CELL DEATH 5
c52516_g1_i4	Sobic.002G409700.1	LOC_Os11g08330.1	AT1G67500.1	RECOVERY PROTEIN 3
c52607_g1_i1	Sobic.003G311500.1	LOC_Os01g56520.2	AT2G28380.1	cytoplasmic dsRNA-binding protein DRB2
c52613_g1_i2	Sobic.002G408500.1	LOC_Os07g47140.1	AT2G47890.1	B-box type zinc finger TF
c55143_g8_i16	Sobic.006G156000.1	LOC_Os04g44650.1	AT5G08410.1	FERREDOXIN/THIOREDOXIN REDUCTASE SUBUNIT A
c55396_g3_i10	Sobic.003G280400.1	LOC_Os01g52450.1	AT4G29130.1	hexokinase
c55689_g4_i3	Sobic.003G387900.1	LOC_Os01g67134.1	AT5G39740.1	RIBOSOMAL PROTEIN L5 B
c56494_g5_i5	Sobic.003G151200.2	LOC_Os01g21940.1	AT1G73720.1	SMU1, a protein involved in RNA splicing
c56664_g1_i2	Sobic.002G371300.1	LOC_Os07g41800.1	AT2G26350.1	Zinc-binding peroxisomal integral membrane protein
c56886_g2_i4	Sobic.004G328400.1	LOC_Os02g55120.1	AT2G24060.1	Translation initiation factor 3 protein
c56909_g1_i2	Sobic.010G188000.1	LOC_Os06g40600.1	AT1G06220.1	MATERNAL EFFECT EMBRYO ARREST 5
c57126_g1_i14	Sobic.002G256700.1	LOC_Os09g32740.1	AT1G04860.1	UBIQUITIN-SPECIFIC PROTEASE 2
c57892_g1_i2	Sobic.001G041900.1	LOC_Os03g59620.1	AT5G04040.1	SUGAR-DEPENDENT1
c57957_g1_i4	Sobic.002G377900.1	LOC_Os11g19220.1	AT3G24730.1	mRNA splicing factor, thioredoxin-like U5 snRNP
c58190_g1_i10	Sobic.003G179600.1	LOC_Os03g03610.1	AT1G06490.1	GLUCAN SYNTHASE-LIKE
c58190_g1_i4	Sobic.003G179600.1	LOC_Os03g03610.1	AT1G06490.1	GLUCAN SYNTHASE-LIKE
c58190_g1_i7	Sobic.003G179600.1	LOC_Os03g03610.1	AT1G06490.1	GLUCAN SYNTHASE-LIKE
c58248_g1_i9	Sobic.002G159600.1	LOC_Os02g06210.1	AT4G29090.1	Ribonuclease H-like superfamily protein
c50621_g1_i1	Sobic.006G150600.1	LOC_Os04g44110.1	AT5G54140.1	IAA-LEUCINE-RESISTANT (ILR1)-LIKE
c48755_g2_i2	Sobic.001G021800.1	LOC_Os07g14580.1	AT1G08370.1	mRNA-decapping
c52285_g1_i8	Sobic.009G024500.1	LOC_Os05g03030.1	AT5G13510.1	Ribosomal protein L10 family protein
c52799_g2_i10	Sobic.001G537300.1	LOC_Os03g01890.1	AT5G60690.1	homeodomain-leucine zipper family
c53119_g1_i2	Sobic.005G164700.1	LOC_Os11g37080.1	AT3G03920.1	H/ACA ribonucleoprotein complex
c54408_g1_i3	Sobic.004G036300.1	LOC_Os02g04560.1	AT5G58130.1	REPRESSOR OF SILENCING 3
c54846_g2_i2	Sobic.004G025800.1	LOC_Os02g03540.1	AT2G44530.1	Phosphoribosyltransferase family protein
c55891_g1_i1	Sobic.003G427200.1	LOC_Os01g72240.1	AT3G54470.1	phosphoribosyltransferase
c56348_g1_i2	Sobic.005G160200.1	LOC_Os11g36420.1	AT1G08660.1	sialyltransferase
c57071_g3_i1	Sobic.007G056700.1	LOC_Os01g67410.1	AT1G51190.1	PLETHORA 2
c35201_g4_i2	Sobic.009G224400.2	LOC_Os05g47980.1	AT5G08690.1	mitochondrial ATP synthase beta-subunit
c50942_g5_i5	Sobic.004G221400.1	LOC_Os02g41800.1	AT2G28350.1	AUXIN RESPONSE FACTOR 10
c47851_g1_i3	Sobic.001G436300.1	LOC_Os03g14520.1	AT5G62290.1	nucleotide-sensitive chloride conductance regulator (ICln) family protein
c52996_g2_i17	Sobic.010G239900.2	LOC_Os09g07020.1	AT3G50210.1	Fe(II)-dependent oxygenase superfamily protein
c55395_g1_i2	Sobic.003G103300.2	LOC_Os01g01710.1	AT5G62790.1	1-DEOXY-D-XYLULOSE 5-PHOSPHATE REDUCTOISOMERASE
c55749_g1_i15	Sobic.010G134700.1	LOC_Os04g28420.1	AT5G48570.1	carboxylate clamp (CC)-tetratricopeptide repeat (TPR) proteins
c57545_g1_i3	Sobic.001G375700.1	LOC_Os03g22380.1	AT1G02840.1	SERINE/ARGININE-RICH PROTEIN SPLICING FACTOR 34
c57558_g1_i3	Sobic.003G259100.1	LOC_Os01g48980.1	AT5G19130.1	GPI transamidase component family protein
c58273_g1_i1	Sobic.003G233400.1	LOC_Os12g13150.1	AT5G24350.1	MAG2-INTERACTING PROTEIN 2
c51426_g1_i3	Sobic.001G486000.1	LOC_Os03g07880.1	AT3G14020.1	DNA binding transcription factor activity
c54629_g1_i6	Sobic.005G209400.1	LOC_Os06g47530.1	AT4G05200.1	CYSTEINE-RICH RLK
c54111_g1_i9	Sobic.010G224700.3	0	AT1G30680.1	toprim domain-containing protein
c57583_g1_i8	Sobic.004G107200.1	LOC_Os02g14730.1	AT1G17110.1	UBIQUITIN-SPECIFIC PROTEASE 15
c57699_g4_i2	Sobic.003G247200.1	LOC_Os01g47420.1	AT1G29810.1	Transcriptional coactivator/pterin dehydratase
c47997_g1_i1	Sobic.003G396600.1	LOC_Os05g51830.1	AT3G44750.1	HISTONE DEACETYLASE 3
c49993_g1_i1	Sobic.001G427500.1	LOC_Os03g15800.1	AT3G09030.1	potassium ion transport
c54481_g1_i4	Sobic.001G382800.2	LOC_Os03g21490.1	AT3G10670.1	NON-INTRINSIC ABC PROTEIN 7
c28621_g1_i2	Sobic.006G058500.1	LOC_Os04g32600.1	AT5G50930.1	expressed
c46591_g1_i2	Sobic.009G126500.1	LOC_Os05g32590.1	AT3G60910.1	methyltransferase
c46960_g2_i3	Sobic.002G277900.1	LOC_Os09g36520.1	AT4G38690.1	PLC-like phosphodiesterases superfamily protein
c48960_g1_i8	Sobic.006G157000.1	LOC_Os03g19930.1	AT4G18440.1	L-Aspartase-like family protein
c50826_g5_i2	Sobic.004G129300.2	LOC_Os11g34300.2	AT4G37280.1	chromatin
c51431_g1_i5	Sobic.007G030900.1	LOC_Os08g04130.1	AT1G79380.1	RING DOMAIN LIGASE 4
c51653_g1_i2	Sobic.010G143500.1	LOC_Os06g30310.1	AT1G10760.1	Beta-glucan, water dikinase required for starch degradation
c55843_g1_i2	Sobic.010G021500.1	LOC_Os06g04040.1	AT4G29860.1	ALUMINUM TOLERANT 2
c55843_g1_i3	Sobic.010G021500.1	LOC_Os06g04040.1	AT4G29860.1	ALUMINUM TOLERANT 2
c56760_g1_i2	Sobic.002G257500.1	LOC_Os03g10570.1	AT1G67370.1	ASYNAPTIC 1
c57074_g2_i6	Sobic.009G191500.1	LOC_Os01g56620.1	AT3G04820.1	Pseudouridine synthase family protein
c57116_g2_i6	Sobic.004G193300.1	LOC_Os02g37050.1	AT3G01380.1	sulfuric ester hydrolases
c48563_g1_i1	Sobic.009G170300.1	LOC_Os05g39520.1	AT2G40280.1	methyltransferase
c48563_g1_i8	Sobic.009G170300.1	LOC_Os05g39520.1	AT2G40280.1	methyltransferase
c51020_g1_i1	Sobic.001G189600.1	LOC_Os03g36439.1	AT3G48880.1	RNI-like superfamily protein
c52880_g1_i11	Sobic.001G040100.1	LOC_Os03g60090.1	AT2G44160.1	methylenetetrahydrofolate
c55660_g1_i7	Sobic.009G027800.1	LOC_Os05g03610.1	AT3G08510.1	PHOSPHOLIPASE C 2
c56685_g1_i1	Sobic.004G216700.1	LOC_Os02g40510.1	AT5G61380.1	TOC1
c44822_g1_i1	Sobic.004G242500.1	LOC_Os02g50780.1	AT1G27520.1	Glycosyl hydrolase family 47 protein
c52029_g1_i5	Sobic.001G314400.1	LOC_Os10g39130.1	AT4G22950.1	AGL19
c24333_g1_i1	Sobic.001G084600.1	LOC_Os03g55010.1	AT3G02100.1	UDP-Glycosyltransferase superfamily protein
c46550_g1_i1	Sobic.007G216200.1	LOC_Os08g37456.1	AT2G36690.1	Fe(II)-dependent oxygenase superfamily protein
c49293_g1_i4	Sobic.002G223600.1	LOC_Os09g28060.1	AT1G21920.1	Histone H3 K4-specific methyltransferase SET7/9 family protei
c50577_g3_i1	Sobic.010G081800.1	LOC_Os06g10880.1	AT1G45249.1	ABSCISIC ACID RESPONSIVE ELEMENTS-BINDING FACTOR 2
c51030_g1_i3	Sobic.001G285400.1	LOC_Os10g42620.1	AT2G23910.1	NAD(P)-binding Rossmann-fold superfamily protein
c51129_g1_i7	Sobic.005G177800.3	LOC_Os11g38870.1	AT3G47640.1	bHLH transcription factor
c51646_g2_i1	Sobic.003G248400.1	LOC_Os01g47560.1	AT1G29860.1	WRKY71
c55225_g7_i1	Sobic.003G326800.1	LOC_Os01g58740.1	AT2G41540.1	NAD-dependent glycerol-3-phosphate (G3P) dehydrogenase
c57253_g1_i1	Sobic.010G233900.1	LOC_Os06g46940.2	AT5G54570.1	BETA GLUCOSIDASE 41
