# Supplementary material for: Transcriptome Analysis of Spartina pectinata in Response to Freezing Stress
Source: PLoS One. 2016 Mar 31;11(3):e0152294. doi: 10.1371/journal.pone.0152294 (PMC4816275; doi:10.1371/journal.pone.0152294)
Supplement: S5 Table — (XLSX) [file pone.0152294.s010.xlsx]

## Sheet: Sheet1
Unigene ID	Annotation	Correlation coefficient (r2)
c50577_g3_i1	bZIP	0.97
c54917_g3_i2	WRKY74	0.98
c50857_g1_i2	GATA	0.99
c54594_g1_i6	MYB	0.99
c50942_g5_i5	ARF10	0.94
c49095_g1_i2	bHLH	0.87
c57374_g2_i12	Phosphatidate cytidylyltransferase	0.95
c27630_g3_i1	Hydrolases	0.98
c56318_g1_i6	Expressed	0.98
c56664_g1_i2	Zinc-binding peroxisomal integral membrane protein	0.97
c57957_g1_i4	mRNA splicing factor	0.96
